# Supplementary material for: Germinal Center T follicular helper (GC-Tfh) cell impairment in chronic HIV infection involves c-Maf signaling
Source: PLoS Pathog. 2021 Jul 19;17(7):e1009732. doi: 10.1371/journal.ppat.1009732 (PMC8289045; doi:10.1371/journal.ppat.1009732)
Supplement: S1 Table — We used single-gene analysis to determine the pattern of gene expression in proliferating LN GC-Tfh cells in co-culture with autologous GC-B cells from HIVpos patients versus HIVneg subjects. We generated heatmaps of the top 100 DEGs in proliferating (CFSEneg vs CFSEpos) HIVneg and HIVpos GC-Tfh cells compared to non-dividing cells (Fig 3B and 3C). This Table comprises all top 100 DEGs shown in the heatmaps with their log2-fold changes (logFC) as well as nominal p-values. The first sheet displays the top upregulated and downregulated DEGs in proliferating HIVneg GC-Tfh cells, whereas the second sheet displays the top upregulated and downregulated DEGs in proliferating HIVpos GC-Tfh cells. The included DEGs have the highest positive or negative logFC and statistically significant nominal p-values of <0.05. (XLSX) [file ppat.1009732.s005.xlsx]

## Sheet: Proliferating HIVneg GC-Tfh  
Top 100 DEGs in proliferating HIVneg GC-Tfh cells	DEG	LogFC	P-value
Downregulated	OVGP1	-0.392879	1.64393e-06
	AMY2A	-0.457702	2.94448e-06
	AMY2B	-0.413344	1.13769e-05
	CFAP410	-0.448066	1.12473e-05
	SCARNA21	-0.473533	8.09197e-06
	DENND5A	-0.384648	2.39746e-07
	TENT5A	-0.389466	2.42496e-05
	XAF1	-0.373119	7.9866e-06
	C1orf162	-0.476377	1.02805e-07
	GAS6	-0.403231	6.03555e-08
	WNT10A	-0.433599	5.96255e-06
	RILPL1	-0.401446	9.9786e-06
	FGF9	-0.508378	1.49331e-05
	PNMA3	-0.394809	1.24515e-05
	CCND1	-0.530272	1.04992e-05
	TCEAL2	-0.446935	7.32729e-05
	IFI44L	-0.420905	3.13813e-05
	DKFZP586I1420	-0.371094	0.000267816
	CASP17P	-0.462247	5.10023e-07
	SCARNA2	-0.4617	1.21732e-06
	SELENOM	-0.415757	1.37993e-05
	CALY	-0.50787	3.9723e-07
	ZNF540	-0.470879	1.63412e-08
Upregulated DEGs	SERPINE2	0.396682	0.00990912
	CDK2AP1	0.376972	0.000462951
	POLQ	0.484078	0.00039358
	POC1A	0.545811	0.000416591
	AURKB	0.515426	5.50274e-05
	CDCA8	0.536097	8.17837e-05
	SAPCD2	0.455556	9.11924e-06
	AURKA	0.553882	2.18822e-05
	CDCA5	0.417359	6.08253e-06
	CCNB2	0.576909	1.48145e-06
	PLK4	0.4014	2.35745e-05
	CKAP2L	0.477609	0.000144009
	ECT2	0.397	2.63334e-05
	CCNA2	0.384867	3.14653e-06
	CCNB1	0.446258	2.48864e-05
	NME1	0.370617	7.69452e-05
	RPLP0	0.385859	0.000606829
	EBP	0.378813	2.18454e-05
	HOPX	0.48837	7.08778e-05
	NCR3	0.468184	3.30674e-05
	APOBEC3G	0.4048	1.58585e-05
	TUBA1A	0.378135	4.32959e-05
	ACTB	0.401356	0.000140067
	TUBB	0.3884	1.78056e-05
	ANXA2	0.439896	1.1608e-06
	MCM4	0.401031	3.94739e-05
	FGFBP2	0.477429	8.02368e-06
	CTSH	0.433024	0.000152607
	CSF2	0.514471	7.09815e-05
	CCL3L3	0.425858	1.51506e-05
	CENPW	0.517339	2.19936e-06
	GZMA	0.572424	5.52107e-06
	PCLAF	0.624194	1.39227e-06
	ZBTB32	0.440007	3.53733e-06
	LGALS1	0.444699	1.4953e-07
	GNLY	0.632461	2.01191e-06
	UBE2T	0.372855	1.85468e-07
	CDCA3	0.38383	2.04124e-08
	CDC20	0.417038	3.38245e-08
	ACAT1	0.396971	2.41494e-07
	PCNA	0.431769	6.73587e-08
	NEK2	0.389484	1.29364e-07
	DUT	0.393462	1.88164e-06
	PRF1	0.371186	1.84199e-06
	KIF11	0.411255	4.54921e-06
	UBE2C	0.43256	1.53238e-07
	STMN1	0.497316	1.36942e-06
	TRIP13	0.408993	1.11015e-06
	PFN1	0.377218	7.13358e-07
	ANXA2P1	0.456865	1.73833e-07
	MELK	0.494523	4.47599e-07
	C12orf75	0.527205	1.03535e-07
	E2F2	0.510734	9.54622e-07
	TOP2A	0.392142	1.12457e-06
	BUB1	0.410812	7.53564e-07
	TK1	0.508585	5.59435e-08
	TYMS	0.584896	6.41023e-09
	CDT1	0.371056	7.10018e-08
	MCM10	0.395746	1.27684e-07
	SLC27A2	0.40053	5.40538e-06
	DLGAP5	0.475922	3.02006e-06
	NUSAP1	0.38301	5.27712e-06
	GLDC	0.515755	4.55841e-06
	KIF15	0.399246	1.75146e-05
	UHRF1	0.444861	6.17701e-07
	EMP3	0.385396	1.64448e-05
	NKG7	0.435755	1.6975e-05
	DHFR	0.406554	3.50901e-05
	BIRC5	0.411362	0.000152546
	KIF2C	0.377987	7.75121e-05
	SQLE	0.467946	9.99059e-06
	CDCA7	0.412159	6.82456e-06
	CEP55	0.477264	2.48648e-05
	CENPN	0.443655	0.000173633
	GINS2	0.434608	1.72416e-05
	KIFC1	0.438636	1.34774e-06
	CDC45	0.452556	7.50504e-07

## Sheet: Proliferating HIVpos GC-Tfh
Top 100 DEGs in proliferating HIVpos GC-Tfh cells	DEG	LogFC	P-value
Upregulated DEGs	PLCG2	0.391382	0.000616308
	SLC25A4	0.339427	1.62013e-05
	CKAP2L	0.349217	0.000170432
	CTSH	0.379552	0.000505443
	CYB5R2	0.355883	8.08049e-07
	LMNA	0.33773	1.84244e-05
	ATP8B4	0.335778	2.20727e-09
	CBS	0.407803	8.28324e-07
	MCM2	0.329245	9.90976e-05
	GINS2	0.373197	4.08646e-05
	SAPCD2	0.346339	2.74705e-06
	CSF2	0.515851	5.24558e-06
	CDC45	0.381089	2.50468e-07
	TMEM97	0.400467	3.7629e-06
	CTHRC1	0.37998	4.23333e-06
	TEX30	0.331121	1.35527e-06
	PTPN3	0.373411	5.783e-06
	MCM10	0.364282	3.69594e-05
	CCL3L3	0.567962	3.02817e-05
	TRIP13	0.368045	8.41502e-07
	NKG7	0.461644	2.56405e-06
	PHGDH	0.343328	5.50037e-07
	CENPW	0.366392	7.66377e-07
	AHCY	0.336333	2.84177e-06
	PCLAF	0.401434	1.02295e-05
	BEND5	0.330511	6.20943e-07
	SLC27A2	0.376101	1.58934e-06
	C12orf75	0.484292	3.70663e-08
	TUBB6	0.37935	1.51759e-08
	GCSH	0.39348	3.80187e-08
	PSAT1	0.376327	1.48142e-06
	MCM4	0.418806	7.25016e-06
	CCL3	0.337571	1.78817e-06
	CCL5	0.345087	3.18649e-07
	TUBB	0.342937	1.13819e-05
	EBP	0.369444	9.88202e-06
	CXCL8	0.510096	2.7191e-07
	UHRF1	0.33913	2.49321e-07
	NCR3	0.341971	2.93895e-09
	ZBTB32	0.36747	8.87203e-05
	GZMB	0.381863	0.00159972
	HAVCR2	0.364488	0.00049841
	MELK	0.3836	0.00022864
	TFDP1	0.339146	1.01726e-05
	RPP40	0.340458	3.74681e-06
	CTPS1	0.351137	1.9756e-05
	DNAJC12	0.440554	6.38428e-06
	LIF	0.400832	2.72127e-06
	OSM	0.453279	5.7105e-06
	YBX3	0.350348	4.62312e-08
	ANXA2	0.341633	2.40393e-06
	ANXA2P1	0.35021	1.17328e-06
Downregulated DEGs	ZBP1	-0.341408	0.00300465
	XAF1	-0.39634	0.00386497
	IFI44L	-0.343687	0.0496328
	NMB	-0.356109	0.00216068
	NKX2-2	-0.339164	0.000356802
	IGF2BP2	-0.397209	6.12929e-07
	ZNF540	-0.342507	2.27609e-06
	ALPK2	-0.395294	1.99449e-06
	GPCPD1	-0.336752	7.50899e-07
	CASP17P	-0.398967	2.19758e-07
	ADA2	-0.447367	1.27456e-05
	GIMAP7	-0.427979	5.45381e-08
	NEURL3	-0.346689	9.06143e-09
	VNN2	-0.37863	6.15944e-08
	SLC9A9	-0.340452	7.80166e-07
	LY9	-0.373194	4.55643e-08
	PIK3IP1	-0.413958	7.5957e-08
	BCL6	-0.378002	9.5659e-08
	NFIA	-0.341948	6.0418e-07
	DKFZP586I1420	-0.418489	1.1917e-06
	PTPN13	-0.345944	3.28364e-06
	ECEL1	-0.377773	2.18246e-06
	PDE7B	-0.379283	6.19294e-06
	CALY	-0.328306	8.20199e-06
	RPS27	-0.346494	6.63998e-06
	ICA1	-0.33927	9.85114e-08
	ETV7	-0.34052	1.79007e-07
	PRG4	-0.401033	1.13981e-06
	ANXA2R	-0.378301	4.36459e-07
	KDM7A	-0.349902	9.75959e-07
	THADA	-0.349289	8.42992e-07
	ZNF831	-0.348618	1.2424e-06
	TRERF1	-0.33463	2.56283e-07
	FGF9	-0.499685	1.31815e-10
	TRIB2	-0.421529	1.81043e-09
	TP53INP1	-0.351426	1.3916e-05
	ADHFE1	-0.332128	5.22357e-08
	FYN	-0.37579	1.70253e-06
	NICN1	-0.361283	9.53326e-07
	GDPD3	-0.343164	1.50057e-05
	AMY2A	-0.463031	1.9183e-07
	AMY2B	-0.363499	6.55649e-07
	TWIST1	-0.361858	2.68294e-05
	CCND1	-0.487491	2.75465e-06
	C1orf162	-0.380315	1.44527e-06
	TENT5A	-0.336077	1.76076e-05
	IRX3	-0.426311	3.04324e-06
	PPP2R2B	-0.41141	4.94392e-09
