# Supplementary material for: Germinal Center T follicular helper (GC-Tfh) cell impairment in chronic HIV infection involves c-Maf signaling
Source: PLoS Pathog. 2021 Jul 19;17(7):e1009732. doi: 10.1371/journal.ppat.1009732 (PMC8289045; doi:10.1371/journal.ppat.1009732)
Supplement: S2 Table — We used Gene Set Variation Analysis (GSVA) to determine the biological characterization, statistical significance and differences in selected databases. We performed enrichment analyses using Ingenuity Pathway Analysis (IPA) gene sets to determine the profile of GC-Tfh cell proliferation in the context of HIV or a non-HIV environment. We generated checkerboard plots representing the top lists of enriched pathways in the DEGs specific to proliferating GC-Tfh cells in the HIVneg and HIVpos contexts (Fig 4A and 4B). The top enriched pathway list in HIVneg cells is shown in the first Table sheet while the top enriched pathway list in the HIVpos cells is shown in the second Table sheet. Pathways are listed with their log2-fold change (logFC) and their nominal p-value. Statistical significance was considered with nominal p-values p<0.05. (XLSX) [file ppat.1009732.s006.xlsx]

## Sheet: Proliferating HIVneg GC-Tfh  
Top list of enriched pathways in proliferating HIVneg GC-Tfh cells	Pathway	LogFC	P-value
Upregulated pathways	Endoplasmic_Reticulum_Stress_Pathway	0.442136	0.00107648
	Pyrimidine_Metabolism	0.452686	0.000581205
	Butanoate_Metabolism	0.518088	0.00045493
	Hereditary_Breast_Cancer_Signaling	0.487089	0.00044798
	Mitochondrial_Dysfunction	0.561273	0.000446529
	Mitotic_Roles_of_Polo-Like_Kinase	0.53744	0.000348018
	Cytotoxic_T_Lymphocyte-mediated_Apoptosis_of_Target_Cells	0.546177	0.000319455
	Lipid_Antigen_Presentation_by_CD1	0.633418	0.000251048
	Antigen_Presentation_Pathway	0.558242	0.000188616
	Cell_Cycle:_G2_M_DNA_Damage_Checkpoint_Regulation	0.558412	0.000178166
	Valine_Leucine_and_Isoleucine_Degradation	0.541368	0.000143809
	Valine_Leucine_and_Isoleucine_Biosynthesis	0.684479	0.000102076
	Role_of_CHK_Proteins_in_Cell_Cycle_Checkpoint_Control	0.590658	9.02189e-05
	Fatty_Acid_Elongation_in_Mitochondria	0.786141	1.12552e-05
	Citrate_Cycle	0.801513	1.09752e-05
	Synthesis_and_Degradation_of_Ketone_Bodies	0.750696	2.23553e-06
	Mismatch_Repair_in_Eukaryotes	0.959405	4.88832e-07
	Cell_Cycle_Control_of_Chromosomal_Replication	0.878693	2.23608e-07

## Sheet: Proliferating HIVpos GC-Tfh  
Top list of enriched pathways in proliferating HIVpos GC-Tfh cells	Pathway	LogFC	P-value
Upregulated pathways	Valine_Leucine_and_Isoleucine_Degradation	0.479998	5.40267e-05
	Mitochondrial_Dysfunction	0.504055	4.99507e-05
	Cell_Cycle:_G2_M_DNA_Damage_Checkpoint_Regulation	0.501616	4.68135e-05
	Role_of_BRCA1_in_DNA_Damage_Response	0.50204	3.16815e-05
	Lysine_Degradation	0.493138	2.43147e-05
	Valine_Leucine_and_Isoleucine_Biosynthesis	0.74648	1.4248e-05
	Phenylalanine_Metabolism	0.42517	1.39809e-05
	Role_of_CHK_Proteins_in_Cell_Cycle_Checkpoint_Control	0.581235	1.28511e-05
	Pyrimidine_Metabolism	0.486603	1.04401e-05
	Mitotic_Roles_of_Polo-Like_Kinase	0.483929	8.49912e-06
	One_Carbon_Pool_by_Folate	0.622914	7.44684e-06
	Glycine_Serine_and_Threonine_Metabolism	0.453554	3.52042e-06
	Fatty_Acid_Elongation_in_Mitochondria	0.708175	3.43388e-06
	Urea_Cycle_and_Metabolism_of_Amino_Groups	0.595718	3.01319e-06
	Mismatch_Repair_in_Eukaryotes	0.960525	1.09794e-06
	Citrate_Cycle	0.818032	3.58109e-07
	Aminoacyl-tRNA_Biosynthesis	0.737414	1.96919e-07
	Alanine_and_Aspartate_Metabolism	0.617495	1.10893e-07
	Parkinsons_Signaling	0.770436	5.25526e-08
	Cell_Cycle_Control_of_Chromosomal_Replication	0.913352	1.55167e-08
