# Supplementary material for: Germinal Center T follicular helper (GC-Tfh) cell impairment in chronic HIV infection involves c-Maf signaling
Source: PLoS Pathog. 2021 Jul 19;17(7):e1009732. doi: 10.1371/journal.ppat.1009732 (PMC8289045; doi:10.1371/journal.ppat.1009732)
Supplement: S3 Table — We generated Venn diagrams to show the numbers of unique and common statistically significant DEGs in proliferating HIVneg and HIVpos GC-Tfh cell populations (Fig 5C and 5D). This Table shows the lists of upregulated (first sheet) and downregulated (second sheet) DEGs, that are unique as well as common to HIVneg and HIVpos proliferating (CFSEneg vs CFSEpos) GC-Tfh cells. Analysis was performed based on nominal p-value p<0.05. (XLSX) [file ppat.1009732.s007.xlsx]

## Sheet: Upregulated DEGs
	CFSEneg vs CFSEpos HIVneg unique DEGs		CFSEneg vs CFSEpos HIVpos unique DEGs		CFSEneg vs CFSEpos HIVneg and HIVpos common DEGs
	Gene		Gene		Gene
	MZT1		LRRC20		ATP8B4
	GZMA		DCBLD2		NCR3
	HNRNPA1		BEND5		NT5DC2
	PLIN3		MZB1		ABRACL
	FAM174A		NCAPD3		TUBB6
	IFNAR2		CA9		NUTF2
	UBR7		CSE1L		BCAT2
	CD3G		PCDH12		SHMT1
	UBE2G1		RPP40		MTHFD1
	RDH10		FAHD2B		C12orf75
	GLIPR2		CCNE2		GCSH
	PALLD		SLC25A39		YBX3
	PSRC1		PMP22		NRROS
	UFC1		LRRCC1		ERAL1
	ARL6IP6		PRELID3A		CDCA7
	ATP6V0E1		DNAJC12		UCK2
	C1GALT1C1		AP1B1		SLC25A5
	GZMM		NRIP3		PCGF1
	YY1		C6orf223		TMEM266
	FANCD2		RHPN2		HYAL3
	ABCB10		TBC1D16		CHAF1A
	TADA3		NDUFAF2		PRF1
	S1PR4		TBL2		MCUR1
	IFI27L1		TSFM		AGK
	ST8SIA4		TMEM98		PLK1
	SLC48A1		CEP85		CENPJ
	MFSD6		RNF165		TNS3
	SPRTN		SPR		ACKR2
	LY6E		PEX7		HASPIN
	CXorf38		ADCY1		FADS1
	MYO1F		YWHAE		RFWD3
	LAP3		ZGRF1		LMNB2
	CYP2J2		SLC25A4		LMO4
	RPA1		TRIB3		UHRF1
	SFT2D1		PDIA5		CDC45
	YBX2		NME4		WEE1
	ARL6IP1		VARS		TALDO1
	SUCLG2		PDCD2L		CXCL8
	HTRA2		COPG1		PYCR1
	PRCP		CD1E		PGD
	MSMO1		CBX2		CCL5
	GNG5		ACTBL2		EMP3
	KLF2		ACER3		RECQL4
	WRB		GNPNAT1		RCC1
	ABHD8		NPW		TRIM28
	SNX5		CLECL1		MCM7
	C17orf80		MTAP		CYCS
	PRPS2		SHROOM1		ACAT1
	RIPOR2		NOP56		ELOVL6
	DEPDC1		NCS1		DPP3
	UBLCP1		LRIG1		PHGDH
	ACTG1P4		CMSS1		MYOF
	GINM1		RTKN		TIPIN
	BLOC1S1		GUSBP5		TUFM
	LDLR		PUS7		ERO1A
	BCAP31		POLD1		CENPW
	GLB1L		DEFB108B		COPS3
	CPT1A		IL17RB		UCHL3
	IL12RB1		GGACT		CYB5R2
	APTX		DNAAF5		CBS
	PPP4R2		DUS3L		TRIP13
	HERPUD1		GMPPB		SPCS3
	MRPL10		VGF		NPM3
	OSGIN2		NFKBIB		HMGA1
	CDKN1B		NCEH1		CORO1A
	HLA-DPA1		UBASH3B		EXO1
	S100A6		SELENOI		LSM5
	TNFAIP8		HYAL2		MCM5
	FLI1		RTL8C		LSM4
	BBS12		MAPKAPK5		ANXA2P1
	HLA-DRB4		KCTD8		SEPTIN1
	MRPS36		PSTPIP2		SLC29A1
	SPSB1		AAAS		MID1IP1
	AHNAK		CHCHD10		TEX30
	ILRUN		DDIAS		BOLA3
	RPLP0		EAF2		COQ2
	SUMO1P3		PPP2R1B		PSAT1
	SYNJ2		IL2RA		UBE2T
	PHF23		ARPC2		FH
	MIR155HG		GNL3		EPB41L2
	KANK3		ATIC		SLC27A2
	DONSON		PABPC5		SKP2
	CASP9		SFXN3		PLCXD1
	AP2B1		PRODH		RCAN3
	MORF4L2		GALNT18		C20orf27
	SLC28A3		RBM47		CCL3
	TAF1D		EFHD2		RFC3
	LGALS3		PTGER1		POLR2H
	TPST2		ASS1		KCNG1
	CXorf40A		TAF2		NIPSNAP1
	LAPTM5		NUP43		LRP5
	SLAMF1		DLL3		SDC4
	CBFB		ASB7		CHEK1
	AGPAT1		ABHD2		CALU
	SLC25A20		RNF167		UQCRC1
	TNFRSF18		SUPV3L1		ARL5A
	HADHA		HSPH1		POMP
	GALC		EIF2B3		YEATS4
	BAX		ATP2A2		STC2
	STARD7		CCDC86		ADK
	LRRC8A		CA12		EIF5A
	CNEP1R1		NOP14		ANXA2
	DECR1		DGKI		NKG7
	CD3D		ECE2		LIF
	SPCS2		XRCC3		CMC1
	CDC25B		ETV4		SAPCD2
	SAMD3		NREP		POLE2
	RAP1GAP2		GATC		AHSA1
	SELL		IER3		GNAI2
	TRAPPC6B		TOX4		AHCY
	CITED2		C11orf24		DCTPP1
	HS1BP3		NDUFV3		TUBB3
	SFMBT1		SRPRA		NDUFA12
	GIGYF2		CHEK2		GOT2
	MAPKAPK3		IL4I1		FDFT1
	MRPL30		LDHA		HEATR1
	FHL2		DCAF13		DUT
	CEP152		LIG1		TMEM97
	STX11		TMEM160		CASP3
	FOXD2		LMNB1		CHEK2P2
	FAM110A		ATAD2		HSD17B12
	ACOX1		CFH		SNRPA
	MFAP1		SLC15A4		FUT8
	GLTP		RBM28		TESC
	IL3RA		SPRY1		SMOX
	SRGN		UNCX		MAPK12
	LNPEP		FAM90A5P		CTHRC1
	CCZ1B		IL23A		ORC1
	BIN1		RHEBL1		TAF1B
	IRAK2		UTP4		CHAF1B
	UCP2		CIP2A		PARPBP
	CCDC15		BPTF		NDUFAB1
	IFI16		RNLS		SSR3
	TXNDC15		ASNS		CDC25A
	SNX4		AATK		THOP1
	TP53BP1		SLC22A23		CHP1
	DHX29		ENDOD1		SLC2A8
	HLA-DRB3		FOXRED1		TYMS
	GET4		SARS2		WDR34
	UQCRFS1		ARMC5		PPP4C
	FAM204A		ALDH18A1		DNAJB11
	PARP8		PUSL1		ODF2
	BUB3		RAD51D		MRPL19
	COTL1		ITM2C		SHMT2
	SELENOT		NDRG4		MPDU1
	AKR7A2		FOCAD		FOXM1
	RCCD1		MCEE		CSF2
	ADA		IPO4		STMN1
	MLLT10		PLOD2		PAFAH1B3
	CD96		KNOP1		ASF1B
	LRRC28		ORAI1		PFN1
	TBC1D24		RBFA		FBXO5
	FERMT3		CLRN1		PBK
	KCTD20		PI4K2B		SLC35B1
	IFI35		MANEAL		SLC25A10
	CCDC65		ARHGAP27		ORC6
	KPNA3		TIGAR		OSM
	DET1		EEF2KMT		PLK4
	CLIC3		LARP7		PTPN3
	TMX4		HBEGF		POLD2
	SUMO1		TCP10L		ITPKA
	YTHDF2		RHBDF1		HSD17B10
	CASP6		ARRB2		TROAP
	GTF2H5		NTRK1		NDUFB6
	SNAP29		TTF2		PDCL3
	RAMP1		OTOGL		PLS3
	EIF4E3		CCDC102A		TUBG1
	CCDC90B		URB2		TOMM5
	CLDN12		TESMIN		PRELID3B
	ACTL10		ACOT11		COQ3
	CD53		UCKL1		PLTP
	ZNF334		LRFN4		IMPDH2
	CDCA7L		NOP16		BANF1
	ATP2C1		GNPTAB		SEPHS1
	GTF2I		ARMC6		PRDX1
	KIF21A		IL22		CCT3
	CRIP1		PAICS		BRI3BP
	LIMA1		ZBTB7A		BZW2
	TNFSF12		SAMD15		KCTD5
	HNRNPA1P33		KIF7		MCM4
	SNX14		CDCP1		PTMS
	GGT1		COMTD1		MPP1
	RASSF1		TTI2		SNRPB2
	PTPN22		EEF1E1		CENPE
	PINLYP		CCDC173		GAR1
	FAM45A		MIPEP		TRAP1
	SPPL2A		GATD1		ADAP1
	SMARCD2		RPS21		MAP3K20
	TOMM40L		UBAP2		BSPRY
	CABLES1		ZNF268		ILF2
	CYB5R4		CARM1		CDK2AP1
	SFT2D2		CAD		ISOC2
	TBCC		P4HA2		AP1S1
	ATP6V1D		RGN		CCDC134
	IL27RA		RNF19B		UBE2S
	HPSE		ALDH16A1		MANF
	IL12A		UMODL1-AS1		HDGF
	CALHM2		KNTC1		KIF2A
	ZNRD1		SEC61B		LRR1
	EMC4		ULBP1		TFRC
	ELK4		FUBP1		NANS
	NME7		SRP72		CENPV
	MAPKAPK2		PPP1R14B		EBP
	BAK1		TBC1D25		RNASEH2A
	PPP1R18		AGAP3		MRTO4
	SLC47A1		EYA2		TFDP1
	FAM49B		AK4		UBE3C
	CNOT8		SEMA4A		PCLAF
	CPQ		UBAC1		NIBAN2
	CLEC2D		PHLDA2		MND1
	SEM1		PSPH		C3orf14
	UQCRC2		GJB2		RPP25
	FEZ1		PATL1		C1QBP
	NUP50		ANAPC11		CYP51A1
	CD74		NDEL1		PACSIN3
	MFSD5		FKBP4		TST
	ZFAND6		CD320		TK1
	NUP98		TCEAL9		TUBB
	LIMS1		MTHFD1L		YBX1
	PHPT1		CKB		MRPL16
	PLEKHB2		TICAM1		CFL1
	CD79B		LETM1		C5orf30
	MED4		ENTPD1		MRPS15
	HSH2D		NAT10		GGH
	SPDYE6		FOXA3		UBE2F
	ENTPD7		SZRD1		ATP5MF
	ABHD17A		MCM8		CDCA2
	KEAP1		KLC3		PKMYT1
	SKAP2		CLIC4		MRPL27
	COPZ1		RNF180		APEX2
	RUNX2		OR2T8		CCDC43
	STIMATE		PRG2		GNL2
	MEX3C		SPRYD4		NEFH
	MRPL51		NAE1		DHFR
	UBE2A		NIPSNAP2		TEDC2
	SLC39A6		DKC1		SHC4
	SP140		SFTPD		SRM
	RASGRP2		NUP188		OIP5-AS1
	SLC35A5		EMILIN2		MAD2L2
	WASHC3		SLC39A14		HNRNPAB
	CD24		ZNF607		HMBS
	SLC39A1		NSMCE4A		DPH3
	SEC11A		XPOT		COMMD4
	VPS29		IRAK1		LMNA
	CYREN		NOC2LP2		WDR4
	DHRS7		CPXM1		NTHL1
	DEK		STXBP6		MRPL3
	CLCN3		U2AF2		NME1
	HCST		SNORA10		CTPS1
	RPS6KA5		RWDD4		HMMR
	ITFG1		TBRG4		ARHGDIA
	CRY1		COX7B		MYB
	MAD2L1BP		SLC12A8		NOS3
	DCAF6		MTA2		ALDH1B1
	STK10		EMC6		TUBBP5
	STK38		RABL6		HPF1
	SELENOF		IL1A		RBBP8
	MORF4L1		TMEM177		PIP5K1B
	ERGIC3		HSP90AB1		SUPT4H1
	ATP6V1A		PSMD3		CTDSPL
	EEF1B2		EPHX4		CD72
	CCNG1		EXOSC10		PGAM5
	OPTN		SMIM3		RAD54L
	LYPLAL1		KIF1B		KCTD15
	HEXIM2		NUP88		HOMER2
	EIF3F		EMX2OS		DLST
	IER5		TACC3		CCNF
	HNRNPR		CFAP298		DDX39A
	NAT1		IVD		OIP5
	OTUB2		ZNF280B		CS
	COQ5		NT5DC3		GALM
	CTDNEP1		BMPR1A		PHLDA1
	DCTN5		AVPR2		MRPL37
	UBE2E3		DFFA		BUB1
	ILDR1		DHX33		SKA1
	GLRX		APIP		FAH
	PPP2R5D		PTRH2		MSH6
	HOXC4		HSCB		SKA3
	AGFG2		SDC2		SLC25A15
	ABAT		KCNN4		FAM216A
	CCNI2		TMEM201		DERA
	CCDC50		DPP4		SLC7A5
	ABCB7		IFRD2		LGALS1
	TRPM2		HMGN5		RAB2A
	CEP78		EMG1		LRPPRC
	TMED10P1		ZNF511		NSMCE2
	ARL2BP		FAM72B		CDK4
	TAF15		SLC16A10		HEBP2
	EIF3M		SSNA1		MRPS33
	ING3		ACOT4		CEP55
	F2R		LRP8		CCL3L3
	ESD		TEX261		ANAPC1
	RFXANK		NDUFAF1		TPD52L2
	TASP1		KCNJ8		TPGS2
	HIST1H2AC		TMEM154		INSIG1
	UEVLD		MCRIP2		PCNA
	TMCO1		HENMT1		GCAT
	IDH3B		NIP7		EEF2
	SPTY2D1		CHAMP1		DNAJC9
	OS9		MAK16		PSMB2
	FLJ42393		SLC5A6		NME1-NME2
	RPSA		CCT7		POLR2D
	UBE2D3		C15orf39		ARPC5
	BNIP2		SNRNP40		GARS
	SAP30		BAIAP2L1		ICMT
	ADD1		NPY5R		YIF1B
	RBMX2		TRIM37		FEN1
	CLINT1		TSTA3		SEC13
	SEL1L3		DNAAF2		FAM174B
	AKR7A3		PDE4A		TXN
	DLEU1		HSF5		PA2G4
	NFKBIE		MRPS16		PSMD14
	PPHLN1		FASTKD3		ATP5F1A
	VTI1B		PRKDC		USP4
	TIGD3		LRRC36		GTF3A
	UBB		BRD1		MRPL12
	CENPL		TNFAIP8L3		MCM10
	CDV3		DERL3		CD70
	RWDD1		FASTKD1		CPSF3
	MEI1		NRARP		GTF2F2
	ZNF236-DT		HES6		APOBEC3F
	HELZ		NUP107		CSRP1
	RORC		LAPTM4B		TTLL12
	NFATC3		NTPCR		NUP160
	HNRNPA1P10		VLDLR		CENPI
	VPS25		CTH		NCAPG
	GLB1		PAK1		RPUSD3
	MED7		CHTF18		SMARCB1
	APOD		AIFM1		H2AFX
	RAB10		DGCR11		CDK5
	SRPK2		DNAJC17		IDH2
	PRORP		MAP2K7		EXOSC2
	JAK2		BPIFA4P		GINS2
	HNRNPA0		FSCN1		PDE6D
	SDF2		MPP6		SMAD7
	TMEM44		CRPPA		TBC1D7
	C10orf67		HOXC13		UQCC2
	TMEM256		PRR21		DPM2
	COX6B1		SPINT1		TMEM106C
	TCP11L1		GALE		CENPH
	VPS45		DNAJA3		HIRIP3
	FAM210A		PVR		CANX
	PHETA2		TBXA2R		FAIM
	NFATC1		PI4K2A		CENPP
	SPTSSA		FANCB		CST7
	SOCS4		NT5C3B		CISD1
	RNF145		PEMT		MOB1A
	CNIH1		RAD51B		DSCC1
	RAN		ITSN1		FNBP1L
	XBP1		NUP93		CKS2
	MXRA7		MIR597		ANXA6
	NAA50		C12orf45		SRSF3
	TDP2		OR1D5		SNRPC
	NDN		HSPA9		WDR12
	RALY		DDX11		SUCLA2
	MT1A		CLUH		SNRPB
	POLR2J		PCIF1		UBE2N
	BRD7		SLC25A19		VKORC1L1
	OGFOD3		C8orf48		TBC1D31
	LACC1		ZMYND12		GTF2A2
	G2E3		STXBP1		GSS
	TCEAL8		TMEM184A		SPC25
	TMEM250		FSD1L		MYH10
	STYXL1		SLC25A1		PREP
	ARNT		SNORD48		MYO19
	TRIR		C11orf97		ALYREF
	MTX3		ENTPD3		NDUFA9
	SSR2		DYRK3		EME1
	P2RY8		TCF19		PCCB
	OAZ2		ALAS1		DTL
	BABAM1		NCBP1		EFCAB11
	RCSD1		ZNF788P		TBCE
	ROCK1		B3GALT6		ANLN
	MED28		ATP13A2		NUP37
	EML2		HCFC1		ALG5
	RRBP1		BEND3		ABI3
	RASD1		SRRD		SLC1A5
	NFYA		B3GNTL1		ETFA
	CTBS		DDX1		SUB1
	FBXO30		PTPMT1		NDUFA7
	SF3B6		MRPS12		SLF1
	LMAN2		RRS1		CIITA
	TMEM120A		CHSY1		TXNDC17
	CNOT7		SAP130		GRK6
	FXN		ARPC1A		BRIX1
	CD226		NAPSA		APOBEC3C
	SEC22A		MYT1L		CARHSP1
	TANK		MIS12		POC1A
	MGST2		MALSU1		FIBP
	CKAP2		EXOSC4		GINS3
	PSMD6		TOMM40		TKT
	ELOVL5		TMEM217		AUNIP
	CUTA		TMA16		CAPG
	HLA-DRB6		TRIM77		YBX3P1
	FIGNL2		SVIL		UBE2V2
	ARSB		CCT4		MRPS22
	GMPR2		JTB		KIF14
	TBPL1		POLE4		RSL24D1
	NUDCD2		BBS7		MKI67
	IL2RG		FRRS1L		BRCA1
	BTBD1		RNH1		SFXN2
	PTGER2		TMEM218		PLAUR
	SIRT2		TIAM2		PDCD5
	TTC9C		PDXP		STRAP
	YWHAB		SPRN		KIF11
	RPSAP52		FAAP24		INF2
	ITGA4		FECH		SDHC
	MCPH1		TMEM143		SCO1
	SMC3		ATPAF2		TAGLN2
	CYP1B1-AS1		GTF3C5		BYSL
	BMP2K		NUBP1		LSM12
	PRRX2		SRP54		CCNE1
	ITGB5		ALG9		TUBA3D
	VPS4B		DPYSL3		KIF4A
	ACYP2		PES1		KIF22
	MAVS		MAFF		FAM83D
	TOP1		ADAM6		ARPC4
	TMEM11		TBC1D10B		TFB2M
	BLVRA		BET1		F12
	UNQ6494		ZNF717		DHRS11
	MSANTD4		RASL11B		PSMB3
	DCLRE1A		STARD3NL		ACTR3
	WSB2		ISCA1		SGO2
	PMPCB		TIMM21		CENPO
	SALL4		GPC6		CYC1
	RTCA		SNORD1A		SCPEP1
	TPI1		KIF1A		PPARG
	PROC		EFNA5		LRRN3
	NINJ2		RGL1		STOML2
	FTH1P3		CDKN2B-AS1		MRPL13
	SHISAL2A		CHST10		GPSM2
	AP5M1		MAPK6		CCDC59
	VAMP7		TAFA3		GGCT
	SERPINE2		CALN1		ZBTB32
	C19orf12		UTP14A		TSPAN4
	MBIP		CTU2		CENPU
	BAG3		MIR129-2		SQLE
	ZMAT5		HDDC2		TSEN15
	ANXA7		MARS		DMAC2L
	MPHOSPH9		TAAR5		C1orf112
	RPL28		NAPG		EPOP
	STXBP2		PREB		PYM1
	ST13		ZNF655		KIF1BP
	ZSCAN22		NDUFS1		ERI1
	CCNG2		COMMD10		SETBP1
	GNPDA2		IYD		WDR18
	CHMP2A		METRN		GLA
	NPC1		PPAN-P2RY11		SNX10
	CAV1		OAT		ACTRT1
	LLPH		RBM12		FLNA
	C4BPB		ACO1		AURKAIP1
	TMSB15A		C12orf60		SAR1B
	HLTF		MRPS2		MCM2
	CTLA4		DEGS1		DNAJC18
	VDAC3		CFAP58		SUPT16H
	FICD		WDR77		RPA3
	NDUFAF3		SLC35A4		KIFC1
	HLA-DRA		MAGEA2		GOT1
	DEFB128		TLE6		MTX1
	OTUD1		COMMD2		CSTF2
	CLNS1A		C9orf43		CAP1
	NUDT16		MRM2		POLR1D
	SDF4		RAD23B		NIBAN1
	ZC3H12C		TMEM241		ATP1B3
	NR5A2		PEX11G		C19orf47
	SRD5A1		ATP5F1D		NSDHL
	MPI		IZUMO1R		MCM3
	LRRC45		CSNK1E		ASPM
	BCL7C		HSP90AB3P		USP13
	SNX12		GPC1		STARD8
	EEPD1		NLRP4		S100A11
	PTGES3		BMPR1B		FANCI
	GOLPH3		TNFAIP1		PSMA4
	ETFB		ADNP2		PSMB6
	FTL		MCRS1		BSG
	PDCD6		LAMA5		NDUFV1
	ARL5B		SPRR1A		DCUN1D5
	FNTA		TMEM214		LYAR
	KMT5A		DPYSL4		GUSB
	LAMTOR5		KDM1A		ERH
	SNAPIN		SRPK1		CDK1
	NBDY		FJX1		TUBB8
	NECAB3		MEIG1		BCCIP
	TNFAIP8L1		TTYH3		HELLS
	ANXA11		OR2J2		RCAN1
	TEX264		SNORD52		KXD1
	IGBP1P1		VWA3A		NOP10
	ERLEC1		ASH1L-AS1		PNP
	CATSPER1		WDR17		MRPL21
	ZBED4		RAP2C		BCL2L12
	NBN		POLR3K		PPIL1
	SNX29		NCL		ME2
	IFNLR1		METTL15		PPT1
	IFT80		NUDT9		EXOSC8
	CLN3		GRK2		RAD51AP1
	SPECC1		EEF1AKMT1		BIVM
	TCF3		SLC31A1		STIP1
	ERP29		HUS1		VIM
	GRB2		HSPA14		MMADHC
	BRMS1L		FKBP11		RBM42
	EEF1G		EIF2AK1		HYOU1
	FZD9		SSRP1		CCNA2
	TPT1		SPINK1		SPDL1
	PTGER4P2-CDK2AP2P2		FSD1		TMEM237
	DRAP1		CENPF		MYO1C
	MYO1B		NUDC		UROD
	ATPSCKMT		FCGR3B		ZC2HC1C
	ZNF273		ATL3		HADH
	CMTM7		VARS2		RELL1
	CERKL		TMEM19		SLC38A10
	BCL3		SOWAHC		CDC123
	KLHL12		SP2		PRADC1
	USP1		MASP1		TOMM6
	LIMS2		PRTFDC1		PKM
	NDUFS4		HBQ1		E2F2
	ACOT1		SNORA62		DBN1
	SLC1A4		NQO2		C17orf53
	SLC35A2		TWSG1		DUSP14
	SLA		SSU72		ECT2
	MIR498		AKAP10		PDCD2
	SRSF4		NOC4L		PDSS1
	PIGB		OACYLP		CCNB2
	IDE		PAK4		UBE2M
	SMYD3		FAM57A		RFC4
	STRN		TLCD1		RUVBL1
	PLIN2		FANCG		NDUFA4
	RABL3		PRUNE2		SH3BGRL3
	BBIP1		ALOX12B		ZWINT
	GPATCH4		GMPPA		SLCO4A1
	AMD1		PSMD12		AIMP2
	CYB561A3		HPDL		HJURP
	PPP1R7		C18orf54		GMNN
	CHST7		OAF		TEAD4
	ITGA7		MIR627		ACOT9
	GPKOW		CHDH		BLMH
	ATF7IP		TMEM39B		EBNA1BP2
	CHMP5		DIS3L		CKAP2L
	RMC1		KIAA1211		PRC1
	ACP5		ZC3HAV1L		HYLS1
	STK16		PUM3		GSTA4
	HDAC7		HACD1		TMEM14A
	SASH3		DDX28		MTFMT
	PPP3R1		TCAIM		PYCARD
	ZMIZ1		KNDC1		ACOT7
	ENC1		SLC7A1		MRPL23
	NAP1L1		CLEC17A		SMS
	RAB9A		SPHK1		H2AFY
	PRPH		TKFC		GPT2
	RPL22		TMEM198		MRPL42
	PRKCSH		GNAT1		SNORD91B
	MYO5C		TGFB1I1		MNAT1
	MB21D2		P2RX6P		SIGMAR1
	MTFR2		OGDHL		EFTUD2
	SERPINB8		RIOX2		SDHB
	CSTB		SLC37A4		ANKRD39
	POLR3B		POU2F3		PFAS
	CEP19		MARVELD3		SLC19A1
	MAPRE2		ANKRD36BP2		SCCPDH
	MRPS18C		RAB28		MPO
	HSPB11		TNFRSF11A		MSRB1
	CCL20		COPS6		RRP7A
	MAGED1		UBA1		CHCHD2
	NDUFB11		SDHAF3		BCL6B
	PMS2		RPP38		SLC35F2
	SPATA3		MARCH8		VRK1
	ASH2L		C17orf99		CYSTM1
	C22orf39		PTBP1		SET
	SCTR		TUBGCP4		CAMK1
	TMBIM4		NIT2		PDLIM7
	DPY30		DBF4		CCDC18
	AQP3		TSNAX		MT1G
	FGD2		DARS		ACAD9
	TP63		TPTE2P3		PSMC1
	ATP5PD		ECPAS		SGTA
	TLNRD1		ASL		G6PC3
	ADO		PFKL		ENY2
	ATP5MG		UBFD1		AURKB
	TWF2		IFT27		HSPA4
	GMFG		KLC2		RPL26L1
	AMFR		PTGS1		EIPR1
	HSD17B11		FOXN2		TCTEX1D2
	HCG11		NDUFS3		VCL
	PTCD2		HK2		TYMSOS
	RNF149		GZMH		SPIN4
	RNF138		CERCAM		ZW10
	PPP1CC		NPHS2		AVEN
	PRKCB		LTV1		GART
	MPC2		TTC25		CENPA
	PSMB10		MKKS		PTGR1
	PHACTR2		DAP3		MELK
	PLEKHA7		SLC17A9		TBCA
	AKT3		AGTPBP1		MLF2
	DRD3		WDR5		EXOSC9
	EXOSC6		EXOSC7		NUDT5
	NDUFA2		IGFBP6		FGGY
	MSRA		U2AF1		LACTB
	UBE2V1		LARP1B		GLO1
	NUDT1		JAGN1		CCZ1P-OR7E38P
	INIP		NOC3L		G6PD
	FKBP1B		TNKS2		GEMIN6
	KRTAP5-5		WDR54		SLC25A43
	CNTROB		EIF3E		CAPZB
	UBE2K		MTBP		TTK
	GUF1		NMNAT3		ACP7
	MYOM2		PROK2		DNTTIP1
	PTPN2		LRWD1		MCAT
	EVI2B		APOBEC3D		GABPB1
	CDRT1		NMRAL1		WAS
	NAA35		MRPL49		CCDC71
	USP48		ZNF593		NCAPG2
	TMEM158		B3GALNT1		APEH
	PRDX6		ATF5		COMMD8
	LACTB2		OXCT2		CTSV
	ZDHHC20		HAUS7		GPR132
	SMAP2		THOC6		ELOC
	FTSJ3		YWHAG		TOP2A
	PRPS1		POLG2		HMGB1
	APOOL		SORBS2		PTK6
	CFDP1		SNX22		ELP6
	GAB2		PRXL2A		SLC4A2
	PANK2		CSAG3		UQCRQ
	SMU1		ARHGAP11A		GLUD1
	OXSR1		PYCR2		CSNK1G2-AS1
	BST2		RRM2		TUBB4B
	PSMB9		TXNRD2		COX5A
	NR1H3		PHYH		EZH2
	GYPC		SGCB		RTN2
	RAB35		ATG4C		RPN1
	RAPGEF2		ACADVL		EED
	CBLL1		RNF183		PSMA2
	ETHE1		SLC16A3		BABAM2
	DUSP5		BNIP1		TOMM22
	PRKCQ		CDC37		CD276
	SEC23IP		MRPS18B		CACYBP
	CDKL3		PAXIP1		RRAS2
	NUP62CL		MRM3		DLGAP5
	SRP14		MSH3		CARD9
	GMCL1		GFM1		MDH2
	MFSD14A		PYCR3		OSTC
	SPIN1		AK3		DDA1
	SLC38A9		RBKS		HIST1H1B
	NUDT21		NUFIP1		RPS7
	RPS4X		NIPA2		PLGRKT
	RPS2P32		CAMKV		CCT2
	TMEM204		TACC1		TMX1
	RNF181		GTF3C2		EIF4A3
	PRPSAP1		LMAN1		EMC3
	GNS		FOSL2		EIF2B2
	ENTPD8		SLC50A1		HAT1
	WDR45		CD93		FASN
	COPS4		ARHGEF5		MYO1G
	MAT2B		PLP1		CGAS
	PPP1R10		PLAC1		YWHAH
	FARS2		NSUN6		ATP5MC3
	TTC9		C8orf33		PIM1
	FOXC2		TSPAN15		ZNF789
	ADGRG1		MGRN1		ADRM1
	FBLN2		TPTE2P6		SRXN1
	COPA		STX10		FLCN
	UBE2E1		SNHG15		TP53I3
	COPS2		UCHL1		PMAIP1
	ARMCX6		YIF1A		MED24
	RNF41		ZNF687		AP2S1
	CCR1		FHOD1		PRMT1
	CMAHP		PTRH1		MRPS27
	RPL7A		ACBD6		ATAD3A
	ADI1		FARP2		PAK1IP1
	ITGA2		TMIGD1		PDK3
	ZDHHC1		SNORD96A		KHSRP
	OXR1		PAK6		ECHS1
	ITGB1BP1		SRA1		RMDN1
	EIF2S3		CFD		FIGNL1
	RHOA		MTCL1		TIMELESS
	SERPINE1		PEX10		POLE
	HDAC2		KRTAP5-9		SUV39H1
	PSMD13		EWSR1		RNF5
	NTRK2		IL9R		COPZ2
	NLRC5		CTNNBL1		ARHGEF39
	RAB5A		GALNT17		RAB33A
	SNRK		SCARB1		FLOT1
	MEMO1		ZNF366		SLIRP
	SGPP2		TRABD2A		STIL
	ARL6IP5		TSPYL6		DYNLL1
	NPTN		RASSF8		TMED2
	RLN2		SPATA5L1		POTEF
	ID2		PRPF19		GPRC5C
	CHIC2		AQR		DLD
	PJA1		STC1		PPT2
	EID2		MIR345		CD68
	FABP5P3		CIAPIN1		SURF4
	LRRC8C		PRR3		TMEM258
	VANGL1		TEDC1		WBP2NL
	CLCNKA		NARS2		TMEM184B
	ARL14EP		PDILT		ZDHHC12
	DCAF12		FOXRED2		CYP1B1
	MPV17		SIVA1		SAAL1
	MASTL		SMARCAD1		RAD23A
	GLIPR1		PDP2		SHCBP1
	SLC10A3		C19orf24		ETF1
	ARHGAP15		ZFY		SNHG29
	CYB561D2		FGF1		PSMD11
	ITPRIPL2		PIK3R6		ADCY3
	MSN		ECM1		ACAA2
	RPP25L		AFG3L2		C19orf54
	IFI27L2		ACKR4		CCDC61
	RNF213		SNORA26		TIMM10
	SRSF9		ENDOG		PIGO
	GHITM		DNMT1		ADSL
	PEPD		SMAP1		CD86
	ABLIM3		SPINDOC		CHCHD6
	C4orf48		CARMIL2		SLC2A10
	ANTXR2		SULT1E1		PDCD10
	RNASEH2C		IGSF3		BAG2
	TMEM248		RSRC1		ATF6
	EGFL6		SNORA35		KNL1
	CORO7		HR		TUBA1A
	NOSIP		ELMOD2		CENPB
	ATAD1		HSF1		JADE3
	ADAM2		NACA2		PDIA6
	AKR1C3		EXOSC5		HINT2
	HNRNPC		ACAA1		SLC39A8
	ESS2		LSG1		DTD1
	SRR		TAAR2		YARS2
	RTF1		FBXL18		GOLIM4
	MARS2		CALHM6		FBXO4
	PYGL		SHISAL2B		ACACA
	SDE2		RNF26		UBE2C
	KIR2DL5B		ZSCAN2		MOSPD3
	OTUD7A		DDX55		HAVCR2
	FADD		FCER2		MAIP1
	PEX11B		UBE2D4		PSMA6
	BORCS7		GTF2H4		MDH1
	TMED10		DPH2		CTSH
	C6orf62		TOE1		MIR761
	FAM102B		STAU2		PRPSAP2
	PHF14		RAP1B		KIF3C
	CD2BP2		RBMS2		PMM2
	CFTR		OSBP2		CCDC51
	DYRK4		FOXJ1		CMC2
	ZNHIT3		NDC1		ITGAX
	ADGRF4		KIF26A		ACAT2
	PIPSL		FAM120A		HSPA2
	KIAA2013		MARK1		BOP1
	HIST1H2BH		FMNL1		DNM1L
	DDX50		DCAF15		CENPM
	DNM2		BEST2		SHLD2
	RPL4		FAM3C		PSMA5
	FBXL17		FBXL19-AS1		DDX20
	RNF10		PTPN20		UBALD2
	LRIT1		INO80E		OSBPL10
	NOA1		ADCK2		HES2
	RBM38		ADAM15		MRPS28
	DAD1		SOAT2		PXMP2
	MYOZ3		SLC6A9		MVK
	SERTAD1		ITGB1		WIPI1
	TMLHE		SH2B3		DMAC2
	UBL7		MFSD3		FAM72D
	SAMD14		FANCA		TTC27
	NACA		ALCAM		TPX2
	TAB1		LAGE3		FKBP3
	TREML2		ELAC2		SEC11C
	SLC38A2		PLAU		DSTN
	ITGAE		TADA1		PPM1G
	ZSCAN5A		NANOS3		WDR92
	ECH1		PELO		CDT1
	PHF13		INTS7		ESPL1
	SIAH2		TARS2		HSPD1
	IGBP1		CFI		VDR
	SBF2		MAOA		DTYMK
	CAPN2		SERPINB9P1		MYADM
	VRK2		RPS27L		RAB5C
	CTSW		ECD		GDI2
	MELTF		HMX2		TUBA1B
	OST4		PMPCA		KIF24
	PARP1		LMCD1		CDC20
	TXNDC12		ARF1		SLC43A3
	METTL3		UMPS		PLCG2
	TCERG1		IL33		COPRS
	NIPAL3		ASNSD1		OR2AT4
	CIDECP1		GTF3C3		BARD1
	TAF13		POLA1		EMP1
	MIR572		PDE1B		ZNF668
	TSPAN5		FAM71E2		METTL5
	TRO		PCGF6		PGRMC1
	EBPL		SLC22A16		ASPHD2
	ADH7		TLX1NB		TMBIM6
	DUS2		LIAS		TM9SF2
	RNF7		IWS1		PTPA
	EEF1A1		RAVER1		KDELR2
	ZFC3H1		SDC4P		LSM1
	GSTT1		AAMP		DSN1
	RHOG		SIMC1		NPAS3
	MICU1		MMD		REXO2
	DDX19A		PSTK		TMEM14C
	USP10		SAE1		SNRPF
	C20orf204		WDR87		TOR4A
	MAN1A1		GAD1		QDPR
	TAF5L		CLPTM1		PRELID1
	RNF125		FGB		TUBA1C
	FKBPL		DOCK8-AS1		TCP1
	ENTPD5		SEC24A		HNRNPM
	SMARCE1		EIF1AX		OXCT1
	SNORD114-17		HOXC9		HAUS1
	ATP6V0C		TMEM135		PRPF4
	LAIR2		TMEM39A		ZCCHC9
	ACBD3		MEX3D		RNF115
	SNUPN		HIST1H2AB		GTF3C6
	ARL4C		ALDH6A1		LAT2
	EIF4G2		PHOX2B		NUF2
	PRNP		MEX3A		RANBP1
	SMIM15		USP39		PIF1
	PTGFRN		GPR63		SCD
	SMTN		C1GALT1		ACBD7
	OSBPL3		MIOS		DEPDC1B
	ITGAM		MESP1		DPY19L1
	IFT74		C2CD4D-AS1		CHPT1
	CKAP4		PRMT5		MFNG
	FUT4		AKT1		HSP90B1
	EVA1B		ASB9		GPX7
	CELA1		MIR361		CDK6
	MRPS6		PLAA		CBR3
	MT1F		ADAMTS4		SRPRB
	MMGT1		TUBA4A		CAVIN3
	ADAM19		RBBP4		PRR11
	GTDC1		ROPN1L		RPF2
	ADAT3		MIR202		NDUFB2
	PPP1R12B		ACKR1		COX8A
	CISD2		CACTIN		ATP5PF
	WDR53		NOC2L		MRPL18
	SLC39A4		FANCE		AURKA
	SC5D		DOCK7		RPTOR
	DNAJC3		TMEM145		CBWD2
	C10orf143		EXTL2		TRUB2
	ADORA1		C1orf174		TRMT5
	ARF5		DYNLL2		MGME1
	NAB2		DOT1L		PRR5
	CD40		TMEM208		EIF6
	ITPRIPL1		UBE2Q1		ZSWIM3
	BCL2L13		ZNF781		PIM2
	TMEM123		TTC19		RCN1
	SREBF1		SPX		GIPC1
	MRPL4		PPP6R1		HIGD1A
	FAM122B		RFC1		RECQL
	ST3GAL2		PRKACB		PHB2
	TRAF3IP1		STARD10		NTAN1
	CETN2		TRPV2		ELP4
	HPS6		MSH2		PRDM1
	TM2D1		FAM236A		APOBEC3H
	KLHL20		SMARCC2		FAM131B
	GNG3		COX17		POLR3G
	SCAMP4		EPHA8		MCM6
	POMT2		GML		PPA1
	DMXL2		DLX1		POLQ
	HCFC2		USP3-AS1		TRAPPC1
	PLEKHH3		DDB1		GLRX5
	PP12613		SLC25A22		GLRX3
	DHX35		NEK6		SLFN11
	EIF4EBP2		PCDH9		WSCD1
	TULP3		SLC25A32		COPS5
	IQSEC1		RND1		EIF2D
	KLHL28		IMMP2L		PUDP
	TMSB4X		NRP2		CCR2
	POMZP3		ALG10B		ZWILCH
	ACTR2		FBXL6		CYB5R3
	DNA2		PCDHB6		PARK7
	MIR99B		SNORD65		GSTO1
	PCDHA6		CREG1		DGUOK
	SLC25A46		AGPAT4		HSPA8
	USHBP1		SMIM7		PAQR4
	MXD3		ARAP3		CD9
	MIF4GD		RNF208		SRP19
	SRD5A3		MRS2		HMGN2
	NEU1		CHCHD1		CYB5B
	BIK		TOMM34		NEIL3
	ICOS		RPRD1A		ACSL3
	BEX5		WTAP		HAUS8
	GABARAPL2		RRP15		PFDN6
	SIGLEC1		MEN1		DESI1
	WASHC5		RCE1		TIMM23
	MIR196A2		TNIP2		COL9A2
	MRPS11		BLM		PIK3AP1
	RBM45		GLE1		P4HB
	LAMA1		RPS6KA3		CCDC58
	SLC35C1		FIP1L1		SNRNP25
	UQCRBP1		DDN		CIDEA
	CCDC85B		RBM41		PRSS23
	ZMYM4		PTPRK		MSANTD3
	HIST3H2BB		FBXO28		BMERB1
	PAQR3		MVB12A		C6orf89
	POLR2G		C4orf19		PEX14
	TBX3		HNRNPD		PRXL2C
	TRIML2		ALX1		GOSR2
	KLRG1		PSME2		SLA2
	PLAAT2		LSM2		MRPL58
	DPYSL2		TTI1		INTS2
	ELK1		HOMER1		SRP9
	GGPS1		CAMTA2		DHRS3
	RAMAC		NUDT4B		CRELD2
	ARMH3		GLB1L3		IFNG
	MCUB		ZNF582		THOC7
	PSPC1		TCF21		DNAJC5
	RXYLT1		GAN		DARS2
	CPNE3		ONECUT2		HNRNPA3
	METTL18		BCL2L1		DNAJC7
	COX6C		NOB1		IMMT
	CRISPLD2		INSL4		GK
	DBR1		LBHD1		FAR2
	MAPK1		CHRAC1		NAA20
	HTRA4		PAQR7		SIT1
	STRIP1		B4GALNT1		NUDT15
	FAM72A		MYC		SUOX
	CARS		PAFAH1B2		ISY1
	PDLIM1		MRPL46		ZDHHC14
	EIF2AK3		ANAPC1P1		CCDC117
	MLLT11		FMR1-AS1		RAB23
	TRMT61B		SPPL2B		PLEKHG3
	MXD1		ITGA5		SF3B4
	ASIP		TMCO6		PITPNB
	LAMP2		C4orf47		CD38
	SDSL		KLF11		HIBCH
	KANK2		DOK4		CDCA5
	POLR2E		DUSP5P1		WARS
	SVBP		FBL		SRC
	PPP4R1		H2AFY2		EIF2A
	LAMTOR2		JUND		HMGB3
	NPC2		DNAH6		ATP5PO
	KIF13A		TRAF6		GLCE
	CERS2		ABCC4		MRPL36
	CD59		AMZ2		UBE2I
	STX5		RGS9BP		APOO
	CCDC107		PTH		ATP7B
	C15orf54		POLE3		PIN1P1
	B4GALT1		DCAF4		PHF5A
	EIF3C		METTL21A		COPS8
	RIT1		CFAP206		ANXA5
	SERPINA10		ALG10		DHRS4L2
	ATP6V1F		WDR1		SNX8
	TIMM29		FAM126B		FRG1
	SP100		TOMM20L		EFCAB5
	SLFN5		SLC30A5		PRKCA
	STIM1		INO80C		APOBEC3G
	DNMT3B		ARL2		GNAI3
	TMEM230		TMPPE		CAPZA2
	ADAT2		ZBTB8B		SMIM5
	CENPBD1		F2RL2		KPNA2
	TMC6		LAMB3		MAGOH
	ZFYVE1		VEZT		PMF1
	UBA5		AIG1		B4GALT2
	LGMN		NUP205		MAD2L1
	CXCR6		KRT24		MAFG-DT
	ORAI3		MPZL2		RPS24
	PARP15		MAPK8		MOK
	TARM1		LIPE		CDKN3
	METTL4		NTMT1		ANKRD28
	ERGIC1		LCLAT1		C11orf1
	CD69		SH3BP1		H2AFZ
	PHEX		TAL2		SLC27A5
	ARHGAP11B		PARL		BDH1
	RIC8A		NEFM		SMC2
	DHODH		C11orf68		NAMPT
	STAG3L4		TRIM7		PSMD7
	CRYZL1		C2CD4D		PCK2
	CHTOP		SNORA27		TMEM126B
	OPLAH		POP1		HMOX1
	PPP1R32		CENPQ		ATP5F1B
	KRAS		PCNT		MRPS23
	CNPY3		CCDC106		PCBD1
	SEC24D		C6orf52		SLC39A3
	PRR5L		UBXN8		HNRNPL
	RGS6		HMGCR		CCT6P1
	SETMAR		NUCB1		MRPL35
	GPBP1		CLPP		MBTPS2
	MPC1		WDR36		SNRPA1
	ARMCX3		ALKBH2		WDHD1
	WDR43		WDR62		GBE1
	KIAA0895L		PHKB		SEC14L1
	ATP6AP1L		SCP2		MIR34A
	GALNT1		PAAF1		PMCH
	IDH3G		ERGIC2		NELFE
	SOD2		KCNJ10		MLH1
	COX10		SSR1		MIS18A
	UTP18		SUPT3H		DBI
	TIAL1		FUNDC1		FUCA2
	NPTX1		SMAD2		VCAN
	EDDM3B		RARS		NAT14
	B4GALNT2		DDC		ESYT1
	BTBD10		EPCAM		GZMB
	C2orf49		CDC6		AKR1A1
	ZHX1		TYW3		RFC2
	PLAT		IDH3A		ERCC6L
	DSE		YRDC		NDC80
	PRAMEF2		POLR2L		NRSN2
	VDAC2		DPP9		IARS2
	MTUS1		FBXO7		NOLC1
	FEZ2		SRI		VPS33A
	ANKRD33		MRPS34		TRIP6
	LDAH		LMNTD1		CLIC1
	SCRT1		VRTN		PSMB7
			RNF113B		TICRR
			ZNF576		TRA2B
			RAP1GDS1		CBR1
			ZBED2		PSMG1
			SMIM4		KIF20A
			WNT7B		CD151
			TSPAN8		PARVB
			EXTL1		POLD3
			TIPRL		DERL2
			MT1H		MRPL45
			AP5S1		PLPP1
			TRMT10C		EXOSC3
			CSPG4P1Y		CENPK
			PROCR		PDHB
			TYW1		PSMC3
			CPT2		DHRS7B
			TEKT4		EEF2K
			ACSS2		SMIM30
			APP		UTP11
			E2F4		NDFIP2
			IL17F		USP5
			ZPR1		NUP42
			KCNS2		CHMP4B
			CHUK		ABHD5
			FAM91A1		ANP32B
			THUMPD3		CDCA4
			DDX54		SEC22C
			EHD4		GLRX2
			ZNF98		RBX1
			EIF3J		FLG
			ZC3HC1		CCT8
			GFI1		GNGT2
			TMEM114		LTN1
			MET		PHB
			HK1		CDK2AP2
			VWA1		NUP153
			KBTBD8		DHRS4
			ANAPC13		HAUS4
			RAB32		CCT6P3
			GCDH		ILK
			FMOD		SDHAF4
			MIR586		DSCR8
			OR2B2		RBFOX3
			SNORD15B		PAGR1
			IL4		CRACR2B
			FEM1A		TXNRD1
			SERBP1		API5
			GJC3		ARHGAP21
			POLR1E		MCTS1
			ORC5		PMVK
			TMEM63B		DCPS
			ARFGEF2		ITPA
			TNFSF9		RCC1L
			KYAT1		MRPL48
			FAM83F		DAAM1
			PHYHD1		ALG3
			NDUFAF4		KCNS1
			L2HGDH		NDUFB8
			GUCY1B1		OSTCP1
			SNRNP70		RFC5
			CENPT		RCL1
			NDUFB7		CD52
			EPN1		ZC3HAV1
			HDC		EOGT
			SNORA73B		WDR61
			GPR153		DEF8
			PINX1		ATP23
			RALB		THG1L
			SNORA3B		DOK5
			TTTY1B		WDYHV1
			CCDC62		RETSAT
			EPB41L4A		BIRC5
			AGPS		GRSF1
			GPIHBP1		HPRT1
			ZFP64		UBL4A
			ACTN3		CNIH4
			LRRC41		PSMC6
			SLC39A9		PSMB8
			SUZ12		ANAPC15
			HIBADH		SF3B3
			CSPG5		NOP58
			EDDM3A		CDCA3
			DDX47		ODC1
			KRTAP12-1		PPP6C
			PRKCD		IL32
			TMEM109		MRPL40
			UGDH		PTTG3P
			SECTM1		PPIH
			C8orf87		IMPDH1
			SPIRE1		ARFGAP3
			ITPRID1		PIMREG
			ARMT1		TTC1
			TAS2R3		MICALL1
			EPS15L1		IMPA2
			AVL9		ARG2
			MICOS13		ARHGDIB
			STAP1		MRPL54
			CBLN4		PHKA1
			UACA		COMT
			MMACHC		SSBP1
			PPP1R42		PTPN7
			MYOT		PSMD4
			DNAJC8		COPB1
			MPHOSPH10		CCNB1
			GTF2F1		FZD6
			PDF		NDUFA8
			MRPS26		PNPO
			FKBP9P1		CDC34
			CCDC47		ZNF296
			EDEM1		XRCC6
			PALD1		FXR1
			AIFM2		CDC42
			NXT2		HMGB2
			ARL17A		FGFBP2
			ATF3		S100A10
			SLC35D1		NRM
			TBL3		ELL2
			MACROD1		KDELR3
			RHPN1-AS1		ZNF408
			POFUT1		MTHFD2
			FPGS		GSKIP
			ADCK1		TMEM242
			EIF3D		POGLUT2
			PPBP		PCTP
			WDR75		GUSBP10
			B4GALT4		VBP1
			TTL		CENPX
			AADACL4		ARF4
			LRRC4C		PWP1
			LIMD1		LRRC26
			RGS16		CHCHD4
			MYL4		RPSAP9
			ZMYND19		GCNT1
			EML6		CKAP5
			DRGX		KATNB1
			SYMPK		CSNK2B
			ANKRD9		DHRS4L1
			NOMO1		CLTB
			AGAP7P		MIR146A
			ARL17B		RNF186
			SASH1		UBR1
			RIMBP3		ERCC1
			PLEKHG4		MRPL11
			NIFK		SLC25A40
			GJB6		LRRFIP2
			VTRNA2-1		ATAD5
			MAPKAP1		C19orf48
			FAM111B		YWHAQ
			ARID3B		PERP
			ZNF74		SYNCRIP
			WFDC3		LFNG
			IL17D		GSTP1
			TPI1P2		PRIM1
			POU3F4		UNG
			DEFA6		TMEM189
			DLEU2L		CCDC25
			TVP23C		ATG7
			MIR496		TMEM236
			GPD1L		CTSD
			AMZ2P1		KRTAP10-2
			GAS2		NELFB
			NSMCE1		HACD3
			NONO		CASP2
			NNAT		LXN
			TMEM38B		CIAO2B
			PIH1D1		RPE
			CLTC		CHCHD5
			DCTN6		PPP1CA
			MIR302D		ASCC1
			ISYNA1		CSNK1A1
			NMD3		DHCR24
			HIST1H1T		E2F7
			ACD		TRAIP
			C8orf88		CCDC167
			CASC3		ERICH1
			CPSF6		KIF2C
			POLR1A		PIGT
			BRSK1		NUSAP1
			MIR342		SNRPG
			GGT3P		RAB1B
			TACSTD2		FABP5
			RITA1		SGO1
			DHX15		MYL12A
			TRUB1		PSMA3
			SETD9		CCNB1IP1
			PTGS2		SOX18
			GPR19		RAB38
			HSD17B6		QARS
			PSMD8		MTX2
			FTSJ1		CYBA
			DCAF13P3		S100A4
			PRPF18		PRDX5
			MIR30B		SLC5A1
			SSBP4		METAP2
			PPP1R8		NDUFV2
			PDZD8		DAZAP1
			DDX10		CDC25C
			SOS2		TTYH2
			GLYR1		AGRP
			CWC27		REEP4
			IQCG		CD244
			SMOC1		MRPL28
			SDIM1		TMSB10
			PGM3		TMC8
			OPN3		CCNH
			TFAM		TOR1A
			MAP4K2		SAC3D1
			HLX		NABP2
			FOLR3		GPN1
			LYSMD2		PGAM4
			TTLL4		APLP1
			MIR300		ELOVL1
			LAMC1		ZC3H18
			RASSF3		KCNK1
			PTPRD		CTSC
			SST		MRPL9
			KCTD10		LAG3
			TECR		NFE2L3
			TTC5		NFIL3
			NPRL3		CTNNAL1
			NCAPH2		UXT
			FUS		SMC4
			PNKP		KNSTRN
			BORCS5		COL6A3
			TERT		CDK2
			PRMT7		TMEM170A
			RCC2		MMP28
			PTS		UCHL5
			MRPL33		MRPL45P2
			NUP35		COMMD3
			ADPRHL1		N6AMT1
			HEATR5A		C2CD4C
			GCK		TTF1
			IMPAD1		SCN4A
			DYNC2LI1		RAC3
			LRRC75B		CKS1B
			TERF1		RHOB
			RNU4-1		GUCD1
			OR5R1		CENPN
			CR1		CBWD5
			DMTN		CDCA8
			ARL1		ARMC10
			EI24		SOD1
			ACAN		PDIA4
			RHOF		TARS
			MTFR1		DNAL1
			SRSF1		AP4E1
			PEX16		MRPL47
			DIO3OS		EIF4H
			LMX1A		PARD6A
			CYP1A1		NUP155
			ZNF367		LLGL1
			TBCB		SLC25A3
			GRIN3A		ZNF580
			EIF4ENIF1		AGBL5
			SFRP4		MRPL39
			CHST14		ARID3A
			NOL7		POP7
			ZNF48		BMS1
			FOXA1		GPN3
			GUK1		TPRKB
			SERPINH1		B9D1
			FAM106A		RAC2
			IL22RA2		HVCN1
			STK32B		ADRB2
			ITFG2		PTMA
			CLPTM1L		INCENP
			GLIS3		SEC23B
			WDR91		SLC38A5
			SLC2A1		PTPN6
			FMNL2		GMDS
			UTP20		SEPTIN11
			BEND6		GRHPR
			SLAIN1		TRPM4
			TMEM186		MT2A
			PTEN		POTEKP
			CDK5RAP1		ATOX1
			BCS1L		IFI30
			FAM90A1		DDX21
			ZNF718		GPAT3
			GAMT		TMED3
			THRAP3		MRPL44
			ZNF219		KHDRBS3
			HES1		IARS
			KRTAP9-4		TSG101
			PLD5		ARPC1B
			TMEM104		TMED9
			LAMC2		PSMD1
			RTN4R		GLYCTK
			MFSD6L		KREMEN2
			RNPEP		GPAA1
			ETS2		METTL1
			E2F3		AP1S2
			RPRD1B		ACSL4
			KCNIP1		VCP
			SHARPIN		TMEM167A
			WFDC21P		DNAJA1
			RGS18		GSK3B
			CNFN		PLP2
			CPOX		INPP4A
			FAM86DP		RDX
			CPXCR1		SBNO1
			SLAMF8		GDE1
			MTDH		BCAP29
			SPOUT1		NQO1
			LELP1		PSMC3IP
			YWHAEP1		ILVBL
			CXCL3		CCZ1
			KLHDC4		VDAC1
			GCSAML		TLE5
			LYSMD4		DHCR7
			CCDC124		SUMO3
			DAP		PCMT1
			GPR21		OCIAD2
			CLIC5		CD82
			GPR180		CDC42BPA
			AEN		CD58
			MIR134		UAP1
			IGLON5		POLA2
			FGF11		RGS19
			PPIP5K1		PSMC2
			MPV17L2		ATP5MPL
			FZD4-DT		RUVBL2
			STRBP		SERPINB1
			FUT11		MTMR11
			RALBP1		DBNL
			AKAP1		FDPS
			MOCS1		GSTZ1
			SNORD88C		ABHD12
			CGB2		TMEM163
			AEBP1		PECR
			RFPL1		NDFIP1
			LIN7C		COPE
			CXorf58		CAMK2D
			MGAT4A		GIT2
			FAM228A		CHAC2
			SMG8		ABI2
			BEST4		ARF3
			BSPH1		HSD11B1
			RAE1		ADGRG5
			RAB34		TPM3
			AGFG1		DUSP6
			HTN3		GLDC
			MRPL23-AS1		SPAG7
			MOGAT1		C1GALT1C1L
			CSPG4		CALML4
			TMEM64		POLB
			ST7		PFDN1
			VGLL2		TEFM
			ENTPD1-AS1		CNOT9
			TINCR		YARS
			PCDH15		ATP6V1B2
			SERPINA11		NHP2
			PDHA1		SARNP
			INHBE		GALK1
			PRINS		MRPL2
			MFSD10		DYNC1I2
			SRCAP		PRCC
			ZNF556		GINS4
			PIN1		MAPK3
			RNASE4		MRPL24
			LAMTOR1		TMEM185B
			SFXN1		C9orf85
			TMEM87B		R3HDM4
			RAD52		NCAPD2
			MLX		IMPA1
			ACSS3		SPTBN1
			CARD8		PRR32
			BTF3L4		DCTN3
			TMPRSS15		LDHB
			IRGQ		COMMD1
			FAM114A1		PLD1
			PDSS2		LYPLA2
			ZNF414		BCL7B
			ABCE1		RAD50
			HIC1		NDUFB9
			SRRT		FBXW2
			POLR2A		STK26
			SNORD69		CDS2
			PIGN		ECI2
			TRIM51EP		GATD3A
			MLST8		CFAP20
			NRGN		NET1
			ANKFN1		RTN4IP1
			HLA-DPB2		FBXO22
					COPG2
					RAB8A
					TARBP2
					AGMAT
					CD55
					CD3E
					IRF2BP1
					ACOT13
					COMMD7
					CD83
					TPM4
					BUB1B
					FARSA
					ANKRD35
					KIF18A
					APH1A
					CANT1
					CPNE9
					MTREX
					RBBP7
					ZMPSTE24
					KIF20B
					MAPK13
					TRIOBP
					RFESD
					SPAG1
					PGAM1
					LCP1
					PRDX4
					PSMB1
					CD109
					C1orf43
					CYFIP1
					MPHOSPH6
					SEC61G
					IL23R
					CHCHD3
					PPIA
					BORA
					HSP90AA1
					ATP5F1EP2
					ATG3
					SH2D2A
					ACADM
					ENOPH1
					CNOT1
					SLC9A3R1
					HEXB
					CUEDC2
					SLC20A1
					AQP11
					CDR2L
					JPT1
					AIF1
					SLBP
					EIF3A
					SEMA6C
					CDC7
					CRYBG1
					GYG1
					TOR3A
					XIAP
					PRDX3
					C1orf109
					TM7SF2
					LEXM
					NKD2
					EDARADD
					PPP2CA
					SLC35G2
					SHKBP1
					GAPDH
					RPS6KB2
					PORCN
					POLDIP2
					NUP62
					CSN1S1
					ECSCR
					RHNO1
					FRRS1
					PTDSS1
					SAMSN1
					DPM1
					RAC1
					TOR1AIP1
					GTF2H3
					PTTG1
					CDKN2AIP
					PSMB5
					MTSS1
					KIF15
					KARS
					IRF4
					COPB2
					COA7
					PRKAG1
					BRD7P3
					SPATA24
					SEH1L
					CMTM6
					SLC35B2
					ATPAF1
					NRAS
					ZNF410
					IPO5
					DDX4
					COA3
					NDUFB3
					TMEM203
					FAM177A1
					FMN2
					S100P
					ACTB
					AP2M1
					FMO5
					SKA2
					LIG3
					SNRPD1
					MMS22L
					LBR
					DPH5
					OSTF1
					CALR
					RFLNB
					POP4
					MYDGF
					HMGCS1
					CTSZ
					UBE2MP1
					SDHD
					ANP32A
					CMAS
					IAH1
					IPO11
					PDCL
					RRM1
					LSM3
					DMC1
					NPM1
					NEK2
					MRAS
					ACOT8
					RPF1
					ATP5PB
					TMEM209
					TFB1M
					MFHAS1
					ACTL6A
					DLAT
					GNA15
					ZNF207
					ADAM8
					TNFRSF4
					RTRAF
					PSMA1
					TBC1D22A
					PSMB4
					NUP54
					RILPL2
					TRIM47
					MYL12B
					PCDHA9
					PTPN11
					ZNF174
					FAM207A
					SNRPE
					DNAJC13
					PRPF38A
					CYB5A
					BMP1
					ATXN1
					MRPL22
					CAPNS1
					CTNNA1
					MRPL52
					CSRP2
					RBMX
					SNX3
					DYM
					RPA2
					SUSD1
					PEX2
					RHOC
					MAP1LC3A
					TSPAN13
					RNF121
					RGL4
					PICALM
					AKT1S1
					PPP2CB
					HSPB1
					RPUSD1
					CDC42SE1
					PSMG2
					EIF3H
					RABEPK
					PPIB
					GCH1
					ACLY
					CD81
					TMEM41A
					SAMM50
					GATB
					TNFRSF1B
					REXO5
					G3BP1
					MAPRE1
					RTN3
					POC1B
					KLF4
					TADA2A
					MBD2
					MRPL20
					C1orf74
					DRAM1
					ATP9A
					EPRS
					FAM107B
					MPST
					CALM2
					DIAPH3
					GTSF1
					SH3GLB1
					ADH5
					MSRB2
					KHDC1
					SPAG9
					RFXAP
					B4GALT5
					MIR4697HG
					RTF2
					C15orf48
					ZNF706
					NRBF2
					EIF3I
					MRPS17
					CLTA
					KCTD18
					LSP1
					ODAPH
					MGAT2
					LZIC
					YME1L1
					ADPRH
					CD1D
					GFPT1
					GMPS
					FAM120AOS
					TTC7A
					KLHDC10
					EIF4E2
					PLOD1
					PBDC1
					CCDC34
					PTRHD1
					SPTLC1
					ENO1
					MPLKIP
					TNFRSF12A
					XRCC5
					GLMP
					PRDX2
					CHD1L
					PDGFRB
					HADHB
					IPO7
					ARMC8
					TLX2
					GNLY
					RNF11
					ITGB7
					SNORA61
					CYB5D2
					ZNF358
					RTN4
					HARS
					PKIA
					SLC33A1
					BZW1
					GEM
					SOCS2
					TXN2
					CA2
					S1PR1
					LITAF
					DHTKD1
					ATP6V0D1
					MRPL50
					DCK
					FKBP1A
					AACSP1
					ATF6B
					SDHAF2
					CD2
					CAPN1
					RBM18
					ALG8
					SYNGR2
					CXCR3
					MT1E
					PHF19
					CYSRT1
					SLC35E4
					C17orf58
					ARHGAP1
					TSPO
					NSL1
					CABYR
					MYL6
					CAAP1
					CMTR2
					ADIPOR1
					CRLS1
					RAB31
					PDPK1
					PAIP2
					YIPF4
					RASGEF1B
					RIDA
					LYPLA1
					GNE
					CAMKK2
					FAM169A
					ETNK1
					NNT
					PKN3
					CNN2
					MRPS14
					MRPL15
					FTH1
					BTG3
					RAP2A
					C12orf43
					SLC35E3
					PRMT3
					PRR7
					CIAO2A
					MIR599
					KIFAP3
					PPP2R3C
					TXNDC9
					TMPO
					RDM1
					ACTN4
					SUMO2
					EMC7
					APOBEC3B
					CORO1C
					HTATIP2
					FPR1
					KIF23
					CAMLG
					SMIM13
					CD99
					HDAC1
					RAB11FIP1
					THOC3
					IFT52
					F5
					NIPSNAP3A
					METAP1
					MLEC
					USP21
					MRPS7
					PFDN4
					COX7A2L
					TMEM126A
					KPTN
					PTP4A3
					TIMM17A
					RASGRP3
					APOC1
					PSEN2
					IER3IP1
					CXorf40B
					RNF5P1
					ADIPOR2
					ZG16B
					KDM4D
					CNPY2
					HMGN1
					ATP5F1C
					IBTK
					NCAPH
					PRR15L
					ELP5
					STX3
					PSENEN
					STAMBP
					NDUFB5
					KCMF1
					OGDH
					PIGF
					SMIM24
					RUNX3
					C9orf40
					SNRPD2
					EIF3L
					AJUBA
					RACGAP1
					SMIM11A
					DHRS2
					MED31
					XPR1
					SELENOS
					SLC35G1
					POU2AF1
					RRP9
					ELMO1
					COCH
					TMEM14B
					SETD4
					SDCBP
					HOPX
					RPL39L
					CALM3
					RMI1
					SNORA11D
					PAPSS1
					APOM
					TIMM9
					FUT7
					RPL34
					CRIPT
					ARHGAP30
					STT3A
					MTA3
					UHRF1BP1L
					SQOR
					PGM2
					TFPT
					MRPS35
					RMI2
					RAD51C
					C4orf46
					CCR4
					THORLNC
					PRR13
					CAMKMT
					ANAPC10
					ETFDH
					COX6A1
					DOLPP1
					SPA17
					TIMD4
					CAT
					RGS10
					TXNL1
					HAX1
					CMPK1
					ACTR10
					ATP1A1
					DRG1
					ACP1

## Sheet: Downregulated DEGs
	CFSEneg vs CFSEpos HIVneg unique DEGs		CFSEneg vs CFSEpos HIVpos unique DEGs		CFSEneg vs CFSEpos HIVneg and HIVpos common DEGs
	Gene		Gene		Gene
	RDH16		KLRB1		TMEM140
	TSPAN9		ACVR1		FGF9
	GOLGA2P10		GPR183		TRIB2
	FAM234A		TSC22D1		MAN2A1
	IFI44		ETV7		PPP2R2B
	RILPL1		PLAAT4		CREBRF
	PCNX2		IGF2BP2		NEURL3
	IRF7		NAB1		ZNF91
	ENTPD6		CD5		SS18L1
	UNC93B1		ALPK2		HBP1
	FLJ45513		TOGARAM1		TOM1
	PTGES3L-AARSD1		PPM1B		FAAH2
	CTC1		MAP3K1		HLA-J
	ACTR5		SERINC1		ZNF585A
	TENT4A		PTPN13		LY9
	ZC3H10		AXIN1		ADHFE1
	PDXDC2P-NPIPB14P		ARHGAP25		R3HCC1L
	LONP1		FAM102A		GIMAP7
	VAT1		GIMAP1		VNN2
	ENTR1		SLC6A10P		IGIP
	DLK2		TENT5C		CBFA2T2
	SLC25A37		PDE7B		WDR37
	SLC25A34		SIK1		PIK3IP1
	ANKRD16		CD44		ZNF559
	ARHGAP4		HLA-G		ZFP36L1
	RNU4-2		SUSD3		PLCL2
	COQ10A		HIF1A		BCL6
	C6orf136		TPP1		CYB561D1
	ZNF841		ZIC2		ICA1
	HERC5		FAM53B		ZNF493
	RARS2		ARAP2		KAT6A
	ZCWPW1		GCC2		OGA
	HOOK1		HLA-E		ITPKB
	MAP4K5		ZNF700		LDLRAP1
	CIAO3		MXD4		CXCR5
	DBNDD1		NUCKS1		ZNF264
	SLC40A1		HECA		ASAP1
	RDH13		DENND2D		SPATA13
	MAFF		IPCEF1		AMY2A
	SLC35E1		ABCG1		RYK
	HEMK1		TP53BP2		ZNF529
	XPO6		KLHL28		CASP17P
	FCRL3		RCOR3		PTPN14
	ACVR1B		ZNF680		TRERF1
	GALK2		ALOX5AP		KIAA0319L
	NBPF3		SLC35D2		ARID4B
	SNORD104		BCL11B		TXNIP
	SERPINB6		SYT11		YPEL4
	ZSCAN2		CHD1		RAPGEF6
	TNFSF14		SAT1		GSDMB
	SLC11A2		CRBN		HIVEP2
	IFIT2		MAGEE1		TCEAL4
	DRD4		BTLA		BTN3A1
	LUZP1		CBLB		KLHL24
	PKD1P1		VCPIP1		ANXA2R
	STX2		NUMB		ALPK1
	TARBP1		DCP2		DENND5A
	VPS37C		ZNF426		PVALB
	GAA		SNW1		PLCH2
	NSFL1C		FILIP1L		ADH4
	DSTNP2		RAB11FIP2		NXF1
	MAGOHB		PCF11		NFIA
	SNHG9		N4BP2L1		RORA
	KRBA1		CD28		HNRNPA2B1
	SWSAP1		TNRC6C		AMY2B
	ZNF25		ARID5B		MAGEH1
	SUMF2		MON2		RETREG3
	WDR27		HIST1H2BD		ZBTB6
	FMNL3		PHF21A		RBM43
	CCDC137		PINK1		MKLN1
	JAG2		PLEK		MFSD11
	SNORA3B		TSC22D3		OSBPL2
	GBGT1		ANKRD34B		GPCPD1
	GPC2		XRN1		C4orf3
	DDX46		EGR3		FAM193A
	PTOV1		BCAS3		SLC9A9
	SKP1		RSPH3		PHF1
	ABCC10		TMOD1		THADA
	MC1R		HECTD4		ITK
	DHX34		GLG1		ZNF638
	THOC1		B9D2		RBM5
	LEAP2		CHST15		FAM13B
	SPON1		LMAN2L		ABCA7
	ZFPL1		TERF2IP		LCOR
	SNORD99		NCDN		LPIN1
	SGF29		MED15		BSDC1
	FBXO42		VIPR2		NICN1
	C2orf92		CDKN1B		KDM7A
	KAT2A		IGFBP4		TOX
	UTP15		WDR82		PRG4
	LEMD2		ADD3		SH3TC1
	HLA-L		THNSL2		DKFZP586I1420
	MKKS		ZMAT3		CCDC9B
	ELAVL1		TRAFD1		TIGIT
	NUP43		CLIP1		ZNF831
	GAS8		CIR1		CD84
	MSTO1		RASA3		RUFY3
	APBB1		RNASEL		NR3C1
	CRIP2		YPEL5		C1orf162
	SCMH1		KLF9		ZNF564
	REXO4		RIPOR2		C6orf47
	RIPOR1		LPP		FYN
	GALNS		DTNBP1		TRIM44
	ACBD4		EML4		NKTR
	FAAH		ZNF383		SCARNA21
	PPP2R3B		MED23		LPAR6
	KRT72		FYB1		IL7R
	BRD9		EGR2		AKAP13
	CLK3		TRAPPC11		CHD3
	WDR24		PLCD1		ANKRD12
	GDF11		FZD3		ECEL1
	PPM1F		SEC31A		SORL1
	PSME1		SON		TNRC6B
	TMEM268		SPG11		ZNF540
	XYLT2		PIK3R1		ZNF763
	XAB2		POU2F1		LEF1
	GUCA1B		ZNF234		DYRK2
	CACNA1F		SERF2		GDPD1
	NPHP4		POLR3GL		TSTD1
	CEL		KAT2B		BEX4
	ZNF74		VAMP4		MAN1C1
	FRG2EP		SMCO4		ELF2
	HDAC6		GIMAP4		UBE2G2
	CWF19L1		ZNF721		EIF4A2
	TRAF1		HERC1		CCND1
	RAD54L2		TARDBP		TSHZ2
	CWC25		KIAA1671		TRA2A
	UPF2		SSH2		IRX3
	ZNF17		FAM160B1		ZBTB20
	RPAP2		CGGBP1		XPC
	ZSCAN32		INPP1		SCAF11
	KIAA1147		SERP2		TAOK1
	AKAP7		CDC14A		ZNF320
	MED22		ODF3B		ISCU
	ZCCHC8		ZNF69		SELENOM
	AK9		CNST		ZNF211
	KLHL36		SENP7		KMT2E
	PPRC1		CCDC6		BTAF1
	KCNK12		ZNF137P		CRIPAK
	GNAQ		ABHD18		CAMK1D
	CXorf65		GADD45G		TCEAL2
	UBQLN4		GOLGA7		TNFRSF9
	NEIL2		BRF2		PLCG1
	C17orf107		IL6R		C2orf42
	POLM		P2RY10		ZNF419
	BCRP2		UST		C14orf28
	PPA2		CD6		TMEM150A
	LTB4R		GTF2IP20		NUMA1
	TCEA2		IST1		RESF1
	IGFBP3		THEMIS		FOXJ2
	CLCN6		BBS1		ZFP82
	BCL9		PITPNM1		DMTF1
	WASHC1		UBQLN2		MBP
	MX1		EFCAB14		PATL2
	ZFP90		WDR81		DNAJC30
	REX1BD		WDFY1		BTN2A1
	HIRA		ZSCAN22		BEX2
	P3H1		CLSTN1		MYOM1
	ZXDC		WIPF1		FAM214A
	UAP1L1		ZNF615		ABCF2
	LAS1L		BECN1		LY96
	RBCK1		ENKD1		SIK3
	PUS3		TC2N		KIAA0355
	TAP2		ZNF844		ZBTB44
	DMWD		ZNF688		FUT6
	DCUN1D2		TMEM9B		PSMA3-AS1
	LRRC14		C16orf72		MAP3K5
	UBN2		HCG26		GCLM
	CCDC91		ST6GAL1		GABARAP
	SORBS3		TCF7		RPL21P44
	RYR1		KBTBD11		BLZF1
	C21orf58		FBXO32		MAGT1
	DNAJB12		JMJD1C		MARF1
	GTPBP3		ZEB1-AS1		MKRN1
	IFIT3		IRF8		ABTB1
	CCR6		TRAPPC2		CTSB
	UNC13D		WASF2		NUAK2
	RGS12		WDR60		ZNF483
	RBM10		HDGFL1		CES2
	CDKN1C		ASTN2		RPS27
	FAM209B		ARMC7		ZNF224
	EFEMP2		TMOD3		GALR2
	DBT		CDC42SE2		PTGR2
	PARP10		CXCL13		HDAC4
	PASK		TCL1B		FGD3
	GDI1		DNAJC27		RGL2
	POLRMT		PCMTD1		ANK3
	ADAT1		C1QTNF12		OGT
	STOML1		YY1		ZNF671
	TIMM22		TRIM4		MYO7A
	ALOX12B		CDK13		TTC14
	ZNF34		SERTAD4-AS1		MEF2D
	RHOQ		STAT3		FBXO31
	DNLZ		BICRA		CALY
	INTS1		CDK19		ATM
	ALS2		RTL10		PHIP
	KLHL8		AK1		FAM229B
	GMEB2		YJEFN3		SLC7A6
	TAPBP		CD200		OFD1
	MYO15B		ARMCX2		FKBP14
	DTX2		SYNE2		CYTH4
	CMTR1		ZNF627		OTUD5
	PRICKLE3		LAX1		LIN7B
	PLEKHO1		ARNTL		STOM
	STX16		ANKRD10		GPBP1L1
	ITPR3		GRAP2		SECISBP2
	ZBTB45		CCDC88C		RAB3IP
	SNORD84		TLE4		ZNF266
	TBC1D3B		ZNF304		TIGD7
	COL4A3BP		DFFB		N4BP2L2
	POLR3A		FAS		RGS14
	CGN		REL		PTPN1
	SMC1A		CD164		DDX17
	SCAP		CYB561		ZBTB4
	FAM86B3P		LIN37		ZNF84
	LIG4		PTPRE		ZSCAN18
	HPCAL4		ATOH7		RASSF6
	PHLDB1		COG4		ZNF260
	SPEN		TOGARAM2		FNBP4
	VTRNA1-1		OLFML2B		SUSD6
	ATXN2		ANKRD13A		JHY
	SMARCD1		DNAJB14		PPP2R5C
	GRIN3B		ZNF394		AKAP11
	DCAF16		BTBD11		MAGED2
	DGKD		RNF213		ADA2
	LPGAT1		STMN3		SERTAD2
	RPUSD2		IFNAR2		ANKS1B
	BTN3A2		MAN2A2		CHD6
	BTNL9		PHYKPL		PDCD4
	SPRY1		BCAS4		ZADH2
	C12orf29		FBXO34		MARCH6
	GEMIN4		FOXJ3		TP53INP1
	HSPA1L		VPS28		ABI1
	TAF4B		ZBTB42		POFUT2
	SNX21		CATSPER2		ENGASE
	HTR2C		RGS1		GDPD3
	SIDT1		RPRD2		C6orf226
	KDM4A-AS1		TMEM17		TRIM66
	ITIH4		ARID2		BTN2A2
	KMT2B		SLU7		RSBN1
	IDNK		RPL7L1		GADD45A
	HERC6		ALKBH4		PAG1
	SPINT3		BTG1		FBXW4
	TRIO		SH2D1A		MLLT6
	MUTYH		TSC22D2		TULP4
	UBP1		LEMD3		ATP6V1C1
	NSG1		CLEC4A		TMEM80
	KIF5C		HMBOX1		PILRA
	SNAPC4		SEPTIN3		RALGDS
	ASB13		CCDC24		MYCBP2
	ZNF514		ASB8		TAF4
	CDH26		ANKDD1A		TENT5A
	KMT5B		TNIK		SDK2
	FAM50A		RHOH		SUCO
	IFRD1		SLTM		FCAR
	MCM8		DYNLRB2		SIPA1L2
	CABP4		GRAP		TRIM22
	PAGE2		MBNL1		XRCC2
	ZBTB9		BBS12		ZNF136
	RNF135		CHST2		TNFRSF25
	SF3A3		RFX8		CSTF3
	NEU4		MATR3		RGS2
	DDX31		UBXN1		ANKZF1
	OTUD3		MAT2B		CCDC198
	PAOX		CTTN		ZBTB11
	HAUS5		GNA13		WDR86
	RPAP1		ZMAT2		GVINP1
	CTSK		ZNF654		LUC7L
	SPART		ANKFY1		LRRC37A4P
	PKP4		SGCE		ZNF791
	HSCB		NR4A2		GIMAP8
	LARP4		GPAT4		RNF114
	NCLN		ANKHD1		RSRP1
	SAR1A		CD48		NDUFAF7
	UBE2B		USP3		ZNF101
	DNAJC3-DT		HLA-C		SH3PXD2A
	ADRA1A		TMCC1-AS1		RBM6
	POLN		EVL		GABARAPL1
	MIR125B2		MEAF6		HNRNPU
	GNB5		KCNIP3		CAMK2N1
	EVI5		CBLN3		ZHX2
	ACP6		SHC1		KCNK6
	RRP1		BCLAF1		FOXO3
	RAF1		CYTH1		RNF227
	RAB40C		UBE3B		RECK
	SLC3A2		HSPA1A		RLF
	LILRA5		AIRE		TWIST1
	VPS13D		POU4F1		BLCAP
	SPIN3		LTBP3		BIRC2
	PAXBP1		CARNS1		GOLGA8IP
	SELP		GLCCI1		ACTA2
	FAM219B		NDUFA3		BMP8B
	UBE2O		PKNOX1		AKNA
	KRBOX4		TNFRSF10A		TDRD1
	TBCD		GSDMD		ZNF274
	PTGES2-AS1		ABHD4		MIDN
	TRIM17		USP51		FRMD6-AS1
	TRMT61A		SPRED2		SYNJ2BP
	TEPSIN		FER1L4		WNT10A
	SMG5		TG		C2CD2
	DLL1		PLPP6		KDM3A
	ADPRHL2		BRPF3		MED29
	AHCTF1		ZNF343		ATG2A
	TMEM86B		CAV1		RBM33
	MIR200A		ZHX1		CFAP410
	FAAP100		CGRRF1		DYRK1B
	FXR2		KCTD2		GGA3
	RPS29		ZKSCAN2		SNHG6
	CYB5RL		MTIF3		DCAF11
	EP400		FAM89B		POM121L8P
	ERP27		CLIP3		YTHDC1
	DENND4B		COP1		ZNF773
	SIGLEC6		ATP5MC1		ECHDC2
	SLC35C2		PDE3B		UBAC2
	PELP1		PNRC2		RASSF7
	SNHG12		SALL2		IL11RA
	GPR35		KDM5B		VEZF1
	KRTCAP3		TSEN34		POU3F1
	COPS7B		PCBP3		KDM3B
	RASA4CP		PIK3C2B		FBXO44
	NSD1		NLK		MYO3B
	YRDC		DICER1		PAXIP1-AS2
	TBKBP1		MIAT		ZNF12
	SNORD14A		HNRNPUL1		ZNF766
	TBC1D13		EPS15		ZNF33A
	COLGALT1		TRAPPC6B		CEP95
	MAP4K1		EIF1B		TFAP2E
	UIMC1		ADCY10P1		MINDY1
	ZCCHC18		ST6GALNAC6		ZSWIM1
	PLCL1		ZMIZ1-AS1		ADAM17
	ZNF473		GBP4		CPNE1
	ACCSL		LRPAP1		ARHGAP45
	NOL6		MAP3K7		ZNF573
	PPM1A		TGIF1		FBXO9
	EMC9		NIPAL1		MRPL20-AS1
	DOCK3		CEP57		TMEM156
	CALD1		TIMP2		L3MBTL3
	CYP2A7		DACH1		CYB5R1
	FAM241B		SLC5A3		PRRC2B
	CD27-AS1		TCEAL3		CDK5RAP3
	TUBE1		PLEKHB1		SHROOM4
	LCP2		CUTALP		FCMR
	TMEM39A		YAF2		ZNF805
	IFT122		TSHR		SMIM14
	FAAP20		VPS13A		SESN1
	PWP2		ZDHHC18		RERE
	ZNF256		PPP1CB		SPAG11B
	ZDHHC11		TMEM254		TPR
	ATXN7L2		ERBB2		NISCH
	VPS8		LRRC8D		PHAX
	PHRF1		PRKCB		USPL1
	SLC22A23		CYP2E1		HIST2H2BE
	OGFOD1		NMB		ZNF281
	SPOUT1		KIAA0232		ING4
	ACTN1		GABRE		PPM1K
	WWC3		IQSEC1		CROCC
	ENO1-AS1		HMCES		NTRK3
	FAM13A-AS1		BBS9		SFI1
	SEC61A2		LAMP1		GFOD1
	RNF170		HIC2		UNKL
	THUMPD1		ATP11C		MANBA
	OXTR		ARRB1		TMEM38A
	MMS19		DCXR		LRRFIP1
	AASDH		LRRC47		SETX
	DHX16		WDR48		TRAPPC6A
	TELO2		PRRT1		SSTR2
	DDX56		PYHIN1		FBXL16
	NPRL2		GLYCAM1		LYRM9
	NMT1		STAT5A		MSL2
	SPRYD3		FAM8A1		PDK1
	LZTR1		MARK2		PTAR1
	EAF1		ARPP21		ZNF302
	RALGAPA1		UBASH3A		TMEM106A
	MIB2		RPL28		SAFB2
	ASCC2		SIPA1		JAZF1
	IFIT1		TRIM64		PRKD2
	PMEPA1		MIR181C		SLC8B1
	TTC17		PAN3		INPP5F
	NINL		IGFLR1		PRR36
	PAF1		PJA2		COX19
	CABIN1		PITPNC1		CREBL2
	KIAA0100		BRF1		ZNF767P
	PPAN-P2RY11		DEDD2		ZNF860
	SLC25A28		TRIB1		WDR5B
	CYP2D7		NMRK1		BICRAL
	DHX30		NPC1		ZNF331
	ATG9B		CDR2		TRIM13
	DOP1A		STK4		POMT1
	WRN		RBBP6		ZNF430
	FLAD1		TRMO		ULK1
	COG5		RSBN1L		LEPROTL1
	SERINC5		DUSP2		MAST3
	MUS81		ITGAL		FGD5P1
	BAIAP2-DT		TNFRSF8		ATG14
	AEBP2		TGFA		ARGLU1
	HLCS		TMEM167B		SHPK
	TRPC1		CAST		LRRC37B
	ARL16		MAPK10		DIDO1
	ARID4A		TEF		NAALADL1
	OR5D14		FGFR1OP2		NPAT
	PAIP2B		TNPO1		USP47
	HSD11B1L		NBPF10		CEBPA
	SAYSD1		RPL23AP87		SLC30A7
	SLC16A6		TMEM116		BAZ2B
	KCTD13		PPP1R2		RNY3
	ANKRD46		ZBP1		ZNF114
	NKIRAS1		PFDN5		SPSB3
	TSHZ3		TOX2		MTURN
	PES1		FAM104A		WDR74
	FXYD1		ZFP36L2		ARAP1
	MMAB		LAMB2P1		IL21R
	TNIP3		MRFAP1		EPHX2
	NCBP2AS2		GPRASP1		CCDC69
	IGLL3P		CEP128		PCDHB9
	TANC2		BCL2		ST8SIA1
	RNF144A		MARCH7		SAP25
	SNORD4A		EMID1		FAM200A
	DYNAP		ZNFX1		FKBP5
	BMP4		BTBD19		ZNF329
	EHBP1L1		LETMD1		PCSK7
	ZNF777		ITM2A		UVSSA
	TAPT1		NSD2		RAD51
	PSORS1C3		PSIP1		ZNF816
	HSBP1		MIR555		CNGB1
	NOP2		SBK1		RNF19A
	ARFGAP2		UBE2Z		TNFSF15
	DENND1C		ARHGEF4		TLK1
	EDC4		PFKFB3		ZCCHC14
	CIAO1		CTSA		MRFAP1L1
	MAP11		BCDIN3D		TBC1D2B
	UQCR10		ORC4		GPR1
	TUBGCP2		GPR162		UGCG
	REXO1		ISG20		EPHB6
	EEF2KMT		GTF2H1		FAM117B
	CDK17		ATXN1L		RNASET2
	TRAPPC10		CCDC146		LMOD3
	ASB6		ZNF830		TBC1D20
	RTL8A		DEFB116		SEMA3E
	SLC37A1		CD53		MRI1
	EFHC1		YEATS2		RAB33B
	PNN		NLRP6		TCAF2
	HSDL2		LBH		MED13L
	LSS		SH3BGRL		ZC3H7A
	TRMT2A		CENPC		AHR
	SNORD12C		RAP1A		MID2
	LMF2		AGA		PBXIP1
	PIP4K2C		RABGAP1		FBXO2
	TP53I11		CXCR6		VPS41
	SLC29A2		ARHGAP12		ANKRD11
	MIR891A		PBX2		TCIRG1
	ZFP28		DYNLRB1		DHRS1
	KNDC1		ICAM3		ZSWIM8
	SLC25A45		SF3B1		FXYD7
	ACSF2		PADI1		PI4KB
	RUBCN		LRCH1		ZNF581
	ATG16L2		CD69		FAM160B2
	JMJD8		INPP5A		FRYL
	CC2D1A		MIS18BP1		STIM2
	BRD2		IL16		YPEL3
	CHID1		SCAND1		TMEM187
	MFSD13A		TOMM7		SCARNA2
	TPM1		TRAF2		C8orf44
	MIR744		SHISA3		MTMR3
	LINS1		ZFAND3		STAT1
	CEP131		PTGER4		GSTTP2
	MIR1204		PLEKHO2		RPS28
	NCOR2		RAB22A		EXD3
	UNC45A		CLBA1		UBE2Q2P2
	ZFPM1		ATL1		MYLIP
	SNORA80E		PDE4B		CXXC5
	MAP3K6		CUX1		ATP11B
	ZC3H6		TMEM269		SYAP1
	ADGRE4P		TEX29		SRSF10
	GXYLT1		ASCL2		STRIP2
	TEX46		MICU3		PRRG4
	SETD1A		OXLD1		GOPC
	BBC3		METTL23		EIF2AK4
	ATG9A		ZNF792		HEATR3
	FAM86C2P		LRRC1		TPRG1L
	MIR7-3HG		ZSCAN25		SIDT2
	YKT6		LMBR1		KIAA0513
	ZCCHC3		FOXP4		SLC46A3
	ABHD10		CCDC152		DCLRE1C
	LRSAM1		CCDC92		LRMP
	HIST1H3D		HLA-DPA1		STAU2-AS1
	RNF130		TEKT1		CFAP74
	AKAP9		TFE3		ABLIM1
	BICDL2		SP140L		HSBP1L1
	CTAGE6		ATMIN		DGKA
	MEX3B		CTDSP2		CRB3
	DGAT2		ODF4		SYF2
	FLVCR2		MAP1LC3B		PCYOX1
	CHD7		UNC5CL		AGO4
	SWT1		PLAC8		LUC7L3
	SLC22A15		TMEM59		PPP2R3A
	ZNF607		WDR13		BBS2
	GATD1		IFT88		STAMBPL1
	ZRANB1		CCNL1		USP49
	PNPLA6		PPP1R11		LSR
	ADAMTSL2		PIAS3		ITGA6
	UFSP2		ORMDL3		SMAD3
	ASS1		FAM170B		CHRNA5
	IL36RN		IL17RA		MOAP1
	R3HDM2		MCRIP1		FKBP1AP1
	MAMDC4		SARAF		TNNT3
	TMTC4		BCAT1		RHBDL2
	ZNF75A		IL10RA		ARHGEF3
	EVA1C		TRAPPC12		GRIPAP1
	ACCS		TRIM5		MYO9A
	MICAL1		ZNF518B		FBXL15
	RHBDF2		DYNLT1		NAXD
	NFKBIA		F11R		CSAD
	SAV1		TRIM33		U2AF1L4
	USP7		NUFIP2		GNPTG
	RBMY3AP		SCML1		TRIM8
	PIGL		LRATD2		SMCR5
	IRS2		PUM1		TBC1D32
	ATP1A1-AS1		VMO1		ZDHHC17
	EN1		EPHX3		PRMT2
	NAGPA		ABCA10		DENND4C
	PARP11		TBX19		CCDC174
	DHDH		PRR14L		STX4
	OR2T12		PSAP		ZNF558
	TRIM65		SMCHD1		ARRDC5
	CYP24A1		HNRNPC		CAPS
	FAM131A		PHACTR3		MED6
	ABCF3		IFT43		JMY
	JPT2		IER5L		DDX42
	TMOD4		NT5C2		HAUS2
	TMPRSS4		GBP2		TMEM91
	SPINT2		FRS2		CCS
	DCTN4		EDF1		SCARNA9
	HOXB3		KLF6		DOCK6
	NR1D2		PRKCH		ZFYVE27
	ZSCAN9		TTC39C		DEAF1
	CHN1		ZNF524		SPACA6
	PRKAB2		PARP16		IDS
	STARD3		KIAA0556		KBTBD2
	FAM76A		FCHSD1		TBC1D9B
	DTWD1		ARHGAP26		FYTTD1
	KPNA5		CADM1		CPD
	BCL2L14		RRAGB		C15orf40
	ORC3		ODF2L		CRELD1
	NKAPL		ZNF286B		STAT5B
	CDHR1		RAB15		MED15P9
	DHX9		PURA		ZC3H11A
	PHOX2A		WDR66		NLRP8
	RNF24		TGOLN2		TRAF5
	C11orf95		BCAS1		PATE2
	PEX5		RETREG2		DTWD2
	DRAIC		MT1X		ZNF76
	FGF18		BAIAP3		VSTM4
	NAP1L3		RNF214		PALM2
	SNORD42B		IL2RB		AP5Z1
	PRPF8		COX14		RPLP2
	CLTCL1		HBB		HIST2H2AC
	PHETA1		THY1		BRPF1
	FAM162A		MIEF2		ZBED5
	RAB11A		SLC44A2		NIPA1
	ENTPD4		C9orf16		TMEM191A
	ZNF598		GRM1		SLC14A1
	FIZ1		CRYL1		IL17RD
	ZNF821		AP3M2		ARFGEF1
	YLPM1		KMT2C		AHSA2P
	C7orf26		TNIP1		VPS11
	C1orf174		DTHD1		ZNF467
	RXRA		VAMP3		CHMP7
	RADX		CCNG2		GTPBP6
	MAP3K10		SPSB2		PLA2G2D
	BCKDHA		RETREG1		KANSL2
	AMMECR1L		TMED4		SCARNA17
	CLEC12B		SHF		VPS53
	DNMT3A		UBE4A		ZBTB43
	KRTAP4-7		ILRUN		ZBTB22
	UROS		PTH2R		TCF20
	DECR2		CCSER2		CYLD
	SOCS1		KDM5A		SNAPC1
	BMS1P2		ST6GALNAC3		ZNF23
	TMEM42		MAF		CUL9
	ZFP42		EFR3A		FBLN5
	SHLD1		SPTAN1		KIAA0586
	TPD52		UTP25		BCYRN1
	HEG1		GNPDA1		MRPL57
	MTLN		LCN6		SLC22A17
	GDNF		GAPT		VAPA
	SNORA2A		PLK3		SIGIRR
	SLC23A3		GGT7		BLOC1S6
	PER2		SURF1		DPP7
	BRAT1		SIN3A		MPHOSPH8
	NRN1L		MTRF1		SOX8
	AGFG1		NBDY		SLC4A5
	RPL3L		PLXDC2		RBM12B
	HHAT		GIMAP6		ARRDC2
	EHMT2		HS2ST1		AMT
	TBP		SPNS3		GOLGA8T
	STX18-AS1		CPA4		RBM3
	RRM2B		NRN1		GIMAP2
	CCDC82		RASSF5		NUBPL
	RDH11		CTSO		CCDC125
	PHF20		ADAMTS20		ZBTB46
	OGFOD2		ATRX		TLR1
	AMN1		PIK3CA		SNORD35B
	WDR25		ELMSAN1		IFFO2
	DNAJA2		CCNDBP1		HIST1H2AD
	TBC1D8		TRIM32		ZNF875
	IL20		XXYLT1		ELMOD1
	PLPP5		MCTP1		TMEM198B
	ATP2B1		ZNF490		NDUFB4
	TIAF1		ZFAND6		HNRNPDL
	TLR5		TMCO4		KLF12
	TDG		FAM214B		SYNM
	SHFL		CD46		MAU2
	KIRREL1		PPP4R3A		CBY1
	PEX11A		SIRT4		SEPTIN6
	TTLL1		ERBIN		CLK4
	MIR449B		ZNF532		LONP2
	RNF122		FAM223A		ZNF548
	ABCA17P		BTBD16		LGALS8
	VPS13B		TBX21		JADE2
	MLKL		LDB1		NKX2-2
	DHFR2		PCMTD2		RHOT2
	HIST1H3E		ZCCHC7		CEP135
	ZNF620		ELF1		TGFBR2
	ZFYVE19		ZNF585B		THBS3
	FRG1BP		FLJ25758		METTL8
	NEFM		PCCA		RBSN
	CUL7		PTPRC		PCED1A
	FAM171A1		NEK11		PRKCZ
	SYS1		MACF1		RASGRP1
	UBE3D		LCK		ZNF577
	SMA5		ZNF45		SLC26A4-AS1
	ITPKC		MIR1272		PLXND1
	SLC39A10		PGS1		RABL2B
	NLRP5		SH3KBP1		ATP7A
	ITGA3		TMCC1		ATP6AP1
	SPANXA2-OT1		SGTB		RXRB
	VWA2		HTRA1		ZNF26
	SNORD38A		FOXL2NB		SNRNP35
	CLIC6		EPAS1		SELENON
	TPRN		TRIP12		MAN1B1
	CHORDC1		HIST1H2AC		HCG4
	INTS8		SLAMF6		MCF2L-AS1
	GTPBP10		RTBDN		MIR2116
	GPR146		MEIS3P1		CYP4V2
	DAB2		TMEM219		ASB16-AS1
	TCP11		CLIP2		RSF1
	URGCP		IL31		MBTPS1
	CCDC144A		VPS9D1		SETD1B
	ERMARD		FOXE3		TMEM30A
	ZNF175		UBR2		NABP1
	TYK2		GLT8D1		ZMYM1
	ZNF768		SLC22A18		CRY2
	ZDHHC8		ITM2B		BTN3A3
	SHTN1		BRK1		OBSCN
	GLS2		HLA-DPB1		BATF
	C19orf18		SLFN5		IQCN
	ABCF1		CASP4		MBD4
	IFT140		INO80D		ORMDL1
	PLEC		CEP85L		COA5
	KLHL29		MYO6		ACTG1P17
	SNHG1		PDGFD		ZNF669
	CATSPERB		CYP8B1		CBX7
	SNORD105		CD27		SYNJ1
	ZFP14		TK2		FAM238B
	ZNF658		ZNF227		NFYB
	ETV4		ZNF594		POU6F1
	KISS1R		MDK		ZNF827
	IFITM3		DOK2		TRIM14
	TAF1A		MCTP2		TUBGCP6
	FAM86HP		DUSP18		P4HTM
	NAIP		LIME1		CAMSAP1
	ZNF507		SNX17		OR1J1
	ORMDL2		TMEM63A		LMBR1L
	LPIN3		ZNF143		UXS1
	KCNMA1		ZNF85		RAB2B
	FAM153B		GGTLC1		QRFPR
	GHDC		SPNS2		PNMA3
	GK5		JARID2		KDM4B
	SNAI3-AS1		RAI1		TRIM52
	ZBTB14		IL4R		LEP
	BLK		NFIX		PCNX1
	P3H3		HSD17B14		LPAR2
	PACSIN2		CREBBP		ZNF32
	OR2AE1		PARP2		COG3
	C19orf71		LRP3		CD47
	CYP4B1		SRGAP3		ZNF563
	TSPAN14		LIMD1-AS1		MRPS21
	NFXL1		TMCC2		MOB2
	HEXIM1		ARHGAP23		PTK2
	OSGIN1		CDHR3		SEMA4D
	BEND7		IK		RAX2
	SCAI		SERGEF		C17orf75
	SMPD4		NPEPPS		ABRAXAS1
	PHF2		MAP2		DLGAP1-AS1
	VANGL2		HCG18		ZER1
	TNFAIP3		ST3GAL5		MFSD14C
	FOXI2		ACBD3		GCC1
	ACVR2A		PPM1M		CCDC130
	UPB1		GPM6B		ZNF786
	IGFBP2		TSPAN31		UFM1
	POMGNT1		CALCA		VIPR1
	TGFB3		TRNAU1AP		PCDHB19P
	SNORA77		TENT2		TBC1D4
	PDP2		SNORA58		ARID1B
	PLXNA3		SETD2		TCF25
	PIGQ		RBL2		ZNF526
	C19orf73		CCNK		LRRC37BP1
	SFTPA2		SNORD139		HABP4
	NOL9		CNOT6L		PAXIP1-AS1
	TMEM220		USP9X		SARM1
	GTF2IRD2P1		EAPP		CEBPZ
	KMT2A		CEP350		CCNL2
	MFAP4		FUCA1		SRSF5
	SMPDL3B		TMA7		PHF3
	KLKB1		FMC1		ASB1
	SNORD2		SEC14L2		RPS19
	KERA		ZNF253		NBPF9
	SLC26A6		GDPD5		DYNC1LI2
	RTEL1		SNORA69		APH1B
	PHKG2		MXD1		ZNF439
	STEAP3		ZNF333		DDX5
	P3H4		CA11		MBOAT2
	CCIN		RASGEF1C		SNORD87
	CMTM4		KCNA5		ZNF223
	METTL26		MYO5A		ARSA
	TAB3		UBD		RALGPS1
	RCBTB2		TRPV1		WASH3P
	PDZD7		XPO4		AFTPH
	CAMK2G		INE1		ZZEF1
	RPS14		NAA40		CIRBP
	CNPPD1		SNX29		KCTD7
	TBRG4		FKTN		GADD45B
	CHRNA9		PNMA1		TSPAN17
	HSPA12A		HNRNPLL		SCARNA9L
	CLASP1		ELOVL2-AS1		NCOA1
	MAP9		CALCOCO1		CHADL
	SIPA1L1		MAX		ZNF579
	QRFP		KRT38		IER2
	MBLAC1		PHF23		ZBTB33
	PAGE5		PTBP2		DDHD1
	RPL32		TMEM87A		CLEC2B
	SIAH3		L3MBTL1		RSAD1
	ARHGAP33		FST		GPX8
	MAP4K2		DDX58		USP11
	ZFP69B		CRYBB3		PACRGL
	ANP32A-IT1		FOXC1		PNPT1
	SLC4A7		CD74		HSD17B7
	MFSD9		FAIM2		MIGA1
	OR52J3		KRBA2		NCK2
	ZNF692		TCHHL1		SMA4
	DKK2		ZBED6CL		MAPK8IP3
	FAM167B		PRKCQ		ZNF652
	MATK		LPAR5		ANKMY1
	OR5K3		FNDC3A		TMEM41B
	STAT6		RNY1		DENR
	HERC2		ZNF80		MIR142
	MYCT1		EDRF1		DCAF8
	CPLX1		ZAP70		IKBKB
	INO80E		GBP6		TRRAP
	EP400P1		TLE3		ARMCX4
	ANO8		DLGAP4		JSRP1
	ESPNL		LCE1E		HIP1R
	CALML6		RIPK1		RFNG
	SNRNP70		C8orf34-AS1		IDUA
	ZDHHC6		SNAP23		NFAT5
	FAM24A		CNPY4		EIF1AD
	MARK3		MAST4		MIGA2
	GPR182		PARD3		ZXDA
	TMEM184C		HNMT		CCDC14
	ILF3		RAB13		ZNF83
	TDRD7		STPG1		NDST2
	AFG3L1P		AHDC1		IRF3
	MTMR12		GSE1		SPEG
	OR8B4		GRAMD2B		MALT1
	TRMT1		MEAK7		LAT
	PFKP		HCG27		CCBE1
	SLC23A2		ZNF416		CLK1
	TCF7L2		ZNF707		CITED4
	RCN3		ETV2		EPB41L4A-AS1
	JPH3		NUDT18		ZBTB48
	BOD1		GLI4		SNORD11
	PCDH7		KCTD17		ZNF525
	RUSC1-AS1		VHL		ASTE1
	SNORD46		TAX1BP1		SAT2
	S100A9		IRF1		CFLAR
	TSPOAP1		SUPT5H		ATG16L1
	HIST1H4G		IKZF3		TENM1
	XKR5		MMGT1		FOXO1
	CYP3A7		SERPINE2		THAP4
	RANGAP1		E2F1		COLQ
	ZNF444		ANGEL1		DEXI
	TSSC4		METTL7A		PRKAA1
	AMOTL2		MAL		RO60
	HIST4H4		LRRC23		ZNF322
	AAGAB		MMP1		APPBP2
	VN1R10P		ITCH		VAMP1
	FOXP1-IT1		C11orf54		NPHP3
	MAP3K8		CREBZF		GLOD4
	DDB1		C19orf44		FOXO3B
	MED12		MBNL2		SUGP2
	TDH		IL12RB2		TSPYL2
	GPS1		APOA1		TMEM108
	TTC12		LCN9		OVGP1
	CTNS		HIST1H2BE		BRD3
	SLC16A10		LTB		SYT17
	LYRM7		GSR		IKZF1
	ZNF746		KIAA0753		TUT4
	LTO1		MICA		GNB4
	MIR302A		DAPP1		C2orf69
	RNF216P1		VMP1		BASP1-AS1
	SRRD		CYP4A11		PPP3CC
	OR2B3		ALOX5		CYBC1
	EFHC2		TMEM136		ZNF785
	ARAF		PLXNB2		SLC26A11
	DUSP26		DBR1		MYPOP
	ZNF385A		MSC		RELCH
	CD14		CREG2		ANAPC16
	PCSK4		MSMP		PREPL
	ANKRD26		RNF152		STRC
	WDR38		TRAF3		FBRSL1
	ALPK3		THOC2		LMO3
	NGDN		FBXL14		SPG7
	SRRM1		MUCL1		SLF2
	REG3A		MIR663B		BAIAP2L2
	B4GALT3		FTLP10		RNF216
	PMPCA		HLA-F-AS1		SNRNP200
	DISC1		KIAA1217		ZNF480
	PPP1R26		GKAP1		WHAMMP1
	ARIH2		RBPMS2		NRDE2
	EFNA4		ELOA2		CRTC2
	SGK3		CCNT2		MAP3K12
	VTRNA1-3		FRMD8		TRAPPC2B
	TMEM170B		AURKC		TDP1
	SELENOH		GRXCR1		GBP5
	CDK5RAP1		RCAN2		CREB1
	EBF4		DNAJC4		FCF1
	SLC36A4		REEP3		EIF1
	GRAMD1A		PIDD1		INTS9
	COQ6		HCRT		C2orf68
	SNORD14B		ARHGEF11		EGFEM1P
	HACL1		DOCK8		FAM210B
	KRTAP22-1		VPS37B		DMAP1
	SCAMP1		RNASE9		HAPLN3
	HCN3		GID8		TBC1D15
	CLDND2		HOXB2		ABCB8
	SMG1P5		PID1		ATG10
	DDX60L		PDE8B		TRAPPC9
	TSEN54		CCDC17		ABR
	GPX2		AZI2		PDE9A
	FBXL19-AS1		BET1L		GPR18
	KLHL9		CPS1		LIN52
	MAT2A		BIN3		RNF38
	HELB		SNORD103C		ILF3-DT
	LDHA		SLC16A14		NARF
	CYP4F30P		FGF12		HTT
	KPNA4		KCTD4		BBS4
	PHC1		OR4F21		NAV2
	CXXC1		ETFBKMT		AARS2
	RNY5		FAM222B		VEGFB
	NR2C2AP		MAP3K4		CACNA1I
	LRIT3		NEK3		SGSH
	KRTAP3-2		DNASE2		RAB11FIP4
	CLASRP		SMG1		STAT2
	THAP8		UGT3A2		ZNF384
	RHOBTB3		CCDC22		HPS4
	NARS		FGD5		FAM13A
	TMTC3		ZNF800		TFIP11
	BARX2		TMEM185A		ARMH1
	ZNF205-AS1		DRAXIN		FAM193B
	SMARCA4		PIGA		AGAP6
	ASMTL		UBR3		TUBG2
	B3GNT4		GGPS1		CDK5R1
	SYMPK		ZDHHC7		CLN5
	ZFYVE26		CFAP70		OSBPL7
	GYS2		OR51V1		ANGEL2
	NAA10		DOCK4		GNRH1
	DKFZp779M0652		C2orf81		SNN
	FAM71E1		MGAT4B		ZFAND2B
	GGA2		TMEM131		MINDY2
	CCL16		USP44		GAK
	RPL41		PIM3		TMEM222
	TTTY5		PARP4		PI4KA
	IL13RA1		C1RL		ZNF148
	ADPGK		TIAL1		KANSL1
	DGAT1		GRK5		DDX24
	CELF4		GPATCH2		MAZ
	NUP214		NAP1L4		AOC4P
	FETUB		ZNF251		SLC27A1
	FZD7		NDRG1		ZNF33B
	EIF2B4		ZNF815P		ZNF562
	WDR3		EPHB2		TAGLN
	RFPL4B		AMBRA1		ZNF557
	BEX1		CATSPERG		MAN2B2
	MIR21		TXK		CASTOR3
	EFR3B		B3GALT4		UBR5
	SELENOO		GNL3L		LMO7
	PSTPIP2		ZNF431		TMEM8B
	SLC26A5		RNF20		ENOSF1
	NLRP12		TPM2		KIAA1191
	KRTAP1-5		KRIT1		C1QTNF6
	SCYL2		DPPA3		AKAP8L
	RBM22		TNS1		SULT1A1
	POMC		QSOX1		WNK1
	DDX3Y		C17orf67		SEC31B
	SMN2		BAIAP2		AFF3
	GTF2IRD2B		GAS6-AS1		ZNF496
	AP1G2		COLCA2		KDSR
	GNAL		MTF1		KDM2A
	MAPT-IT1		BLOC1S3		IL10
	PFN2		TGFBI		CHRNA6
	TMEM131L		LRTM1		KMT5C
	UBE2Q2P1		RNF166		IPP
	MAGEA2B		ZSWIM6		ZNF248
	ZSCAN31		FAM149B1		WDR33
	ZNF440		MRS2P2		SCYL1
	ESYT2		BDH2		VOPP1
	ISX		PCGF5		MIR607
	ZNRF2		CCDC120		SGSM2
	TMEM18		CTBP1-DT		TPT1-AS1
	DHX8		FIG4		ZNF738
	PIWIL2		PLA2G6		ZNF845
	FAM160A2		HBA2		CNNM3
	ZNF195		RRN3P2		TRIM27
	TXNDC16		SEPTIN5		SART3
	MTAP		PTCH1		SNORA29
	DUS1L		OR3A4P		NUDT16L1
	CRHR1		RIC8B		SLC18B1
	PDXDC1		LEPROT		OCIAD1
	TGM1		SYTL1		KLHL21
	GLYATL1		TNFAIP6		IL6ST
	ABCC2		RIMKLB		NDUFB1
	DAG1		MS4A8		TNRC6A
	WNT9B		ST8SIA6-AS1		UNK
	INPP5K		RNF149		ZNF626
	RELL2		CHFR		PAN2
	MS4A6A		CSRNP1		NUMBL
	PRDM5		CXCR4		ARID5A
	IQCF2		SGSM1		FCSK
	SNORA24		FLOT2		CUBN
	EFEMP1		MXI1		MCHR2
	MCM3AP-AS1		ZSCAN16		NFKBIZ
	FUT10		TM9SF3		QSOX2
	HEMGN		MAPKAPK5-AS1		PBRM1
	ACSL1		PTPRO		DUSP3
	H1FOO		COL4A6		D2HGDH
	MIR643		RPS25		GNL1
	NLGN2		RNF185		ZNF500
	TSKU		ZNF146		ACSL5
	CCDC136		ZNF616		LMNTD2
	MYBPH		TRIM2		CAND2
	COPS7A		NCKAP1L		FMO6P
	NCKIPSD		REEP5		FBH1
	METTL25		ARHGAP24		HIST2H2AB
	LRRC72		CCDC50		TECPR1
	SUN3		SERPINB3		CCDC66
	CCNT1		TRANK1		SMAD5
	FAM181A		JUP		ABHD14B
	POTED		KLRA1P		PRSS53
	SPPL2B		PPP1R3D		CTBP2
	PC		NAA16		DIP2C
	RNA18SN5		RB1CC1		RPL10
	MAGEL2		XPA		AKAP17A
	INPPL1		HIST1H3A		NFE2L1
	ERG		TCEA1		GOLGA8CP
	FHL1		CXADRP2		SMIM1
	STAU2		OR10R2		DUSP19
	ATP13A1		MEOX1		SCGB3A1
	FAM24B		OR2F1		SAFB
	MYO1A		DRAM2		KAT7
	EFCAB7		MGST3		IFNGR2
	BATF3		GBA2		CAPRIN2
	ZNF2		MSS51		ANKRA2
	RAPGEF1		CNOT4		F2
	GLE1		ETV6		AGAP4
	PNISR		DRD3		NME3
	CDNF		ZNF317		PSTPIP1
	SNORD42A		PLEKHG1		SLC25A16
	TEP1		ZBTB26		RBM14
	FAN1		CGA		MECR
	MC4R		OR5P3		ZNF544
	NOL12		GMPR2		TYSND1
	SLC9A8		ZNF865		KRT18
	GABRR1		RTP4		COL18A1
	DYTN		WFS1		DIAPH2
	ZFP37		EIF5		TNNC1
	SF3B2		C14orf93		MYO9B
	URB1		NKX6-2		ALDH5A1
	NLE1		HLA-F		PGLYRP2
	SNTA1		CD63		GOLGA6L6
	HCCAT5		EPHA4		FCGBP
	SUPT3H		PXDN		DNAJB2
	LMF1		CSF1R		N4BP2
	EML3		SLC9A4		NCKAP5L
	FABP12		AP1G1		WASL
	SPATC1		TRPV3		SETDB1
	SH3GL1		MIRLET7A1		BBX
	ASB5		LONRF1		TNFRSF10B
	ROBO2		CEP44		ZRSR2
	LARP1		LPO		INTS4
	MORN1		GUSBP11		IL18BP
	RSPO3		SPTBN4		PDE4C
			PHF12		GOLGA1
			ZNF813		HEXD
			CASR		ZMYM3
			AXL		DPEP2
			UBXN6		NPIPB13
			FAM95A		ATP2A3
			SLC31A2		HDHD5-AS1
			SLC25A36		DUSP8
			TBK1		CASP8
			HIST1H4I		CCDC93
			ETNK2		TCEA3
			SERAC1		KCNK5
			FOXH1		NIPBL
			SREK1		NAT9
			OCM2		ZNF30
			SECISBP2L		PDXK
			ZNF442		NBPF11
			PPP1R16B		TMEM267
			PLA2G4C		MOB3C
			UBTD1		RHPN1
			ATP9B		IFFO1
			ZNF250		FLJ42351
			LHFPL2		SNORA12
			SYT10		MYH3
			ZFHX2		NOXA1
			SUN2		DGLUCY
			MIR374B		GAS6
			KRI1		PAQR8
			WDR44		TANGO2
			NAGS		ZBTB25
			RTKN2		DOP1B
			GYPE		NOL8
			PRKAB1		XAF1
			SFMBT2		SH3YL1
			MVP		SLC25A38
			HEYL		TRMU
			WDR83		ACACB
			MTPAP		HOOK2
			ASB2		MTR
			KRT78		MYBL1
			RHOT1		TMEM259
			MUC20		XRCC1
			SPOPL		TRIM56
			BOLA1		NADSYN1
			LGMN		SULT1A2
			SAMHD1		TSC1
			MTMR9		EFNA1
			MGAT3		RNPS1
			ZNF154		CRCP
			SPN		ZMYM2
			MME		PGAP3
			MFAP2		CDK20
			AHI1		TMEM79
			AKR1D1		EXO5
			RASD2		TSR1
			ANAPC4		VPS36
			ZNF574		POLDIP3
			SLC12A9		PLIN5
			GPR155		PRDM2
			RNF111		PABPC1L
			CRYBA4		DDX51
			NLRP3		PLXNA4
			AGO1		MAP3K11
			UBL3		CHCHD7
			C14orf180		DNAH1
			UBE2R2		NXNL1
			DGKG		RPL23AP32
			SEC24B		FKSG29
			TSR3		ATXN3
			ZAN		PLXNB1
			GPATCH1		ARIH2OS
			FAM227B		PI4KAP1
			FEM1C		CACNA2D2
			ZNF614		MSANTD2
			ZCWPW2		PCSK1N
			TEKT4P2		RN7SK
			HAL		NAGK
			OLMALINC		ZNF823
			LCN1		F2RL1
			XPNPEP2		ZNF263
			CLIC3		MCM3AP
			MED21		PARP9
			ZNF324B		WNT10B
			UBA6		ZNF3
			SRSF12		PHKA2
			CDKL2		TMEM45B
			ZNF470		MAP3K7CL
			DOCK5		SETD6
			MIR892A		ARFGAP1
			UBL5		WRNIP1
			MAP4K4		SH3RF3
			TBC1D10C		BRWD1
			SNORA7B		PARP6
			POLL		PGRMC2
			KRTAP11-1		RNF220
			ANXA11		RUNDC1
			NCOA3		SNORA28
			AMPD2		LUC7L2
			EFNB2		SPNS1
			OR52W1		PSD
			ZC2HC1A		ZNF589
			MARCH2		MAN2C1
			PHTF1		SCNN1D
			PIGC		C12orf76
			TRPA1		HCP5
			MYT1		PATE1
			KRT76		PKN2
			ZC3H12A		ADSSL1
			SUN1		YTHDF1
			AKIRIN1		PLEKHA1
			FRG2DP		SPDYE7P
			RELB		FYCO1
			MAPK15		CROT
			CCHCR1		VAV3
			OR4K2		TRIM39
			LILRB3		PPP1R12C
			LL22NC03-63E9.3		TMUB2
			PCDHGC4		FAM118A
			PAWR		H3F3B
			DEF6		ETFRF1
			ZNF230		CTSF
			ST20-AS1		PLEKHA8P1
			NECAP2		PRPF4B
			SLC17A1		UBA7
			CYP2U1		ANKAR
			USP25		RNPC3
			MIR548C		TTC3
			C1orf54		YPEL2
			SNORD13		SPINK2
			STK11IP		CDC16
			HIPK4		RPL13
			KIAA1324		DICER1-AS1
			EDEM3		MAP3K2
			KLRG2		APBA2
			CD79A		APOL2
			RAB3GAP1		STK36
			ARGFX		CENPBD1P1
			BACH2		EVI5L
			PDZD4		CLN8
			POU4F3		PIP4P2
			FGF2		RNF113A
			SAMD9		ZNF571
			CALHM5		DTNB
			DDIT4L		APOF
			PYROXD2		ZNF169
			PIK3CD		SLX4IP
			TTTY16		ZNF337
			GGA1		KLHL3
			RPS10P7		CDAN1
			MIR377		CNIH3
			CABP1		REPIN1
			MIR210		TNFRSF10D
			BLVRB		E4F1
			RPEL1		AHSP
			NT5C3A		VCPKMT
			NKX6-1		BICD2
			AMDHD1		ERP44
			IRAK4		TGIF2
			TSSK2		PARP14
			PIGG		MED16
			CHRNE		DBP
			MED9		CHD8
			ZNF569		NR3C2
			ARID1A		NDRG2
			GPR141		NAPB
			SLC6A5		ZNF239
			MGA		SYVN1
			CYHR1		NEURL4
			ZBTB5		WDR26
			CARS		FAM3A
			FAM47A		ZNF716
			ADCY6		UBN1
			ATOH8		PGM5-AS1
			OXNAD1		DUSP1
			FAM238C		H1FX
			PPARA		PLEKHM1
			REG1A		MRPL55
			NBPF14		SNORD50B
			BCORP1		STK25
			DTX3		PLEKHG6
			VPS39		ZNF18
			SPOCK2		IL25
			GPKOW		CAPN3
			MAFG		IVNS1ABP
			LRFN1		SNU13
			VIPAS39		NDE1
			TF		QRICH1
			OR52B6		RPL23AP64
			TRIL		ZNF140
			ARRDC1		SIN3B
			FHIT		N4BP1
			KRTAP10-12		KAT6B
			RPLP1		GNG7
			MIER1		CROCCP2
			ACSS1		PBX4
			HIST1H4A		WIPF2
			PWWP2A		ZNF324
			LCN12		LSM14A
			KLK12		ATXN2L
			RFX3		CEP164
			LHCGR		WSB1
			ADGRF4		B4GAT1
			CREB3		SNURF
			NPFF		NUB1
			NDUFA5		SRSF11
			RGCC		SMARCD3
			ECRP		LRIG2
			NUCB2		ERCC3
			TIMP1		SQSTM1
			DNAJC25		U2SURP
			NKAIN2		NSUN5
			C16orf90		MYO18A
			MIR525		NEPRO
			CTAG1B		ANKS3
			FBXO30		H2AFJ
			B3GAT1		ZNF335
			ADAM30		CLUAP1
			ZNF551		PNPLA7
			ZNF433		EPC2
			DCAF5		SH2B1
			IQGAP2		KHDC4
			PM20D2		RRN3
			S100PBP		TENT4B
			RBM11		INSL3
			HCST		MEPCE
			SLC5A4		VILL
			CTSLP8		SRRM2
			ITPK1-AS1		IFITM1
			TRADD		TJP3
			ZNF420		AXIN2
			ARFIP1		ZNF275
			MCL1		PTAFR
			CCR9		TRMT10B
			TSPYL5		TUG1
			SLC7A10		FAM120B
			AGTR2		PPIEL
			S100A7		MCMDC2
			ZNF543		RNF31
			LEMD1		MPPE1
			ECM2		ATG12
			PGGHG		ZNF252P
			SHC2		ELMO2
			TTC33		TLE2
			MMP11		KDM5D
			CHIC1		ZDHHC8P1
			ERICH6		BUD23
			KRTAP5-8		FASTK
					MIRLET7BHG
					APBB3
					CBX4
					HMG20A
					LENG1
					WDR19
					MTHFR
					DMXL1
					TNFRSF13C
					REV1
					SART1
					SLC25A25-AS1
					WDR97
					PP7080
					TNK2
					SLC35G6
					ZNF133
					PKD1
					SYCE1L
					BIN3-IT1
					ACRBP
					PPFIA4
					VGLL4
					DTX1
					TSPYL1
					ZNF468
					LILRB1
					SKIV2L
					ZNF204P
					CSF2RA
					SNRPD3
					EXOC7
					SGSM3
					EZH1
					SNORA31
					PFKFB4
					ALPP
					PTPRA
					SP110
					ABCA5
					CCDC191
					C11orf96
					L3MBTL2
					CSRNP2
					TUT1
					SLC44A4
					RIPK3
					PMS2CL
					TMEM175
					IZUMO4
					ZKSCAN4
					TMEM106B
					CSDE1
					ZFP3
					NPR2
					CARD11
					ZNF775
					KIFC2
					WIPI2
					PRPF3
					TATDN2
					APBB1IP
					KIZ
					MSL3
					PDCL3P4
					IFT172
					EBLN2
					SUGP1
					NTN5
					TTC21A
					NIN
					CHD9
					NSMAF
					CEBPB
					MCF2L
					ADCY4
					ZNF7
					LRP5L
					MX2
					ZBTB40
					ACAD10
					BREA2
					LZTFL1
					KDM6B
					TPCN1
					CLCN7
					ZNF630
					CLUHP3
					KHNYN
					STAR
					RECQL5
					NSMCE3
					CTSS
					KLHDC2
					IFNGR1
					SLC20A2
					ARHGAP27P2
					PARP12
					C1orf52
					NCOR1
					TUBD1
					CARD14
					VPS16
					TP73-AS1
					FAM172A
					ZSCAN12P1
					CRYBA2
					HMGB3P1
					TMEM212
					TOP3B
					ANKK1
					NANOS1
					TNFRSF14
					DVL2
					MVB12B
					SF1
					EPG5
					MNT
					NBAS
					ZNF181
					ATXN7L3B
					PPP1R3E
					EPHA1
					SCYL3
					ENO2
					C3orf18
					PRR14
					ELMOD3
					ABCA3
					ELP2
					CLYBL
					NPIPB9
					RNF44
					MIR223
					TRIM38
					EYS
					CHGB
					SBNO2
					SNHG7
					ANKRD36
					ASPRV1
					DHRS13
					ROGDI
					UCN
					SNORA70
					KRT17
					TMEM134
					RAB25
					PPP2R2D
					UGP2
					TBL1X
					KRT18P55
					DEPDC5
					CMTM8
					GON4L
					FGFRL1
					ZYG11B
					NFX1
					SEC16A
					CHI3L2
					REM2
					ASPSCR1
					PI4KAP2
					RPL35
					DGKQ
					SNORA78
					LMTK3
					BRICD5
					MOV10
					LZTS3
					CCR7
					HIST1H2BG
					ZC3H12B
					CLDN15
					PIGX
					TAGAP
					ZNF142
					PHF11
					MADD
					CPT1B
					CCDC84
					ANKRD36B
					RAD9A
					NEK8
					MRPS25
					NFATC2IP
					SETDB2
					SNORD89
					DZIP1L
					LRRC32
					ATP2B1-AS1
					DAGLB
					HSF4
					ATP5IF1
					ZDHHC5
					UQCC3
					EIF2B5
					TMEM245
					FAM184A
					CDK10
					KAT8
					TESK2
					HSPBAP1
					SLC25A42
					RNF126
					DCUN1D4
					SEMA4C
					MGARP
					HIST1H1C
					EDAR
					HELZ2
					TJAP1
					POLR2J3
					CC2D1B
					NETO2
					PPP6R3
					S100A13
					ZMIZ2
					HIST1H2BN
					COBLL1
					SURF2
					GOLGA8B
					NSMF
					APBA3
					FUT8-AS1
					CDKN2AIPNL
					RAB30
					FAM209A
					RBM39
					ZSCAN26
					FAM20B
					HGS
					INTS6L
					WDR6
					POLK
					FBXO15
					METTL17
					GCNA
					CPEB3
					MZF1
					ZNF398
					FAM78A
					RNMT
					TMEM200A
					HIPK2
					C8orf58
					PON2
					ANP32E
					ERMN
					ZNF292
					SLC2A4RG
					ING1
					WBP2
					UBQLNL
					CYFIP2
					ENHO
					ZIK1
					ZZZ3
					FOXP1
					WNT11
					WDR59
					NLRP1
					ADARB1
					SELENOW
					EXTL3
					RAD1
					GATAD1
					ILKAP
					DNHD1
					MBNL3
					PER1
					GABBR1
					PLPPR2
					FBXL12
					PRR12
					PDCD4-AS1
					VWA5A
					YIPF5
					PLCB2
					WDR73
					PROCA1
					TM2D2
					CRYGS
					PCP2
					MEGF6
					ZNF407
					ZNF271P
					PPP1R13B
					SNORA57
					PRRT2
					EPM2AIP1
					LSMEM1
					ZNF451
					KBTBD7
					FBP1
					PRKY
					PWWP3A
					ZNF555
					MRPL43
					TTC8
					SURF6
					SNORA25
					WIZ
					C8orf37
					SOD2-OT1
					ADAMTSL1
					ZNF784
					RIC3
					DPH7
					C17orf100
					SLC35G5
					DPY19L4
					CEP290
					P3H2
					COG1
					NRXN3
					BCL2A1
					TMOD2
					MYO15A
					ZSWIM7
					MFN1
					IFI44L
