# Supplementary material for: Germinal Center T follicular helper (GC-Tfh) cell impairment in chronic HIV infection involves c-Maf signaling
Source: PLoS Pathog. 2021 Jul 19;17(7):e1009732. doi: 10.1371/journal.ppat.1009732 (PMC8289045; doi:10.1371/journal.ppat.1009732)
Supplement: S4 Table — We analyzed with RNA-seq GC-Tfh cells treated in co-culture with SEB, in presence or absence of ADA-1. We used Gene Set Variation Analysis (GSVA) by examining Molecular Signatures Databases (MSigDB) Canonical Pathways. We generated heatmaps illustrating the differential gene expression in the IL-6, IL-2 and Th1/Th2 pathways in HIVpos GC-Tfh cells treated in co-culture with ADA-1 versus SEB alone (Fig 8). This Table shows all the upregulated and downregulated DEGs listed in the IL-6 (first sheet), IL-2 (second sheet) and Th1/Th2 (third sheet) pathways, along with their positive or negative log2-fold change (logFC) as well as nominal p-values. Statistical significance was considered with p<0.05. (XLSX) [file ppat.1009732.s008.xlsx]

## Sheet: BIOCARTA IL-6 pathway genes
BIOCARTA IL-6 pathway genes: ADA-1 vs SEB	DEG	LogFC	P-value
	FOS	-0.102253	0.833904
	JUN	0.722065	0.0167669
	IL6ST	0.172991	0.412008
	MAPK3	0.0554329	0.886167
	SHC1	0.46431	0.0956645
	IL6R	0.341746	0.181772
	JAK3	-0.0293655	0.915124
	JAK2	-0.142712	0.474846
	CEBPB	0.39113	0.150977
	TYK2	0.198973	0.467454
	SRF	-0.0709086	0.798991
	SOS1	0.235885	0.263225
	HRAS	0.280629	0.18751
	MAP2K1	0.0804053	0.636395
	STAT3	-0.23371	0.272826
	CSNK2A1	-0.146319	0.456211
	ELK1	0.147241	0.388943
	RAF1	0.212247	0.231653
	PTPN11	0.0858808	0.621449
	JAK1	0.0716351	0.649363
	GRB2	0.0543605	0.742799

## Sheet: BIOCARTA IL-2 pathway genes
BIOCARTA IL-2 pathway genes: ADA-1 vs SEB	DEG	LogFC	P-value
	IL2	-2.06415	0.0299326
	IL2RA	-0.665041	0.10267
	FOS	-0.102253	0.833904
	JUN	0.722065	0.0167669
	MAPK3	0.0554329	0.886167
	SHC1	0.46431	0.0956645
	JAK3	-0.0293655	0.915124
	MAPK8	0.192975	0.477377
	SOS1	0.235885	0.263225
	HRAS	0.280629	0.18751
	MAP2K1	0.0804053	0.636395
	LCK	-0.0611697	0.692205
	CSNK2A1	-0.146319	0.456211
	STAT5B	-0.0545295	0.789889
	ELK1	0.147241	0.388943
	RAF1	0.212247	0.231653
	IL2RB	0.0435084	0.840719
	STAT5A	-0.140914	0.397792
	IL2RG	0.181108	0.288977
	JAK1	0.0716351	0.649363
	GRB2	0.0543605	0.742799

## Sheet: BIOCARTA Th1_Th2 pathway genes
BIOCARTA Th1/Th2 pathway genes: ADA-1 vs SEB	DEG	LogFC	P-value
	CD86	-4.39052	0.0322082
	IL2	-2.06415	0.0299326
	CD40	1.15104	0.032992
	IL4	-0.692297	0.481887
	IFNG	-0.867341	0.126584
	HLA-DRB1	-0.5555	0.0479228
	IL12RB2	-0.0360187	0.882373
	HLA-DRA	-0.472528	0.048163
	IL2RA	-0.665041	0.10267
	IFNGR2	-0.0336301	0.925971
	IL12RB1	0.118148	0.677181
	IL4R	-0.400729	0.243538
	IL18R1	-0.228238	0.296939
	IFNGR1	-0.207924	0.538304
	CD28	0.209709	0.331855
	CD40LG	-0.217662	0.276041
